# Supplementary material for: A small molecule antagonist of SMN disrupts the interaction between SMN and RNAP II
Source: Nat Commun. 2022 Sep 16;13:5453. doi: 10.1038/s41467-022-33229-5 (PMC9481570; doi:10.1038/s41467-022-33229-5)
Supplement: Supplementary file 3 — Source Data [file 41467_2022_33229_MOESM3_ESM.xlsx]

## Sheet: Fig. 1c
Original ITC curves for Fig. 1c. Data shown are representative of two independent experiments.

## Sheet: Fig. 2c
Antibodies or materials used:
SMN, BD Transduction Laboratories, 610646
Streptavidin-Horseradish Peroxidase (HRP), Invitrogen, SA10001
SND1, Bethyl, A302-883A
TDRD3, Cell signaling, 5492

## Sheet: Fig. 2d
Antibodies or materials used:
RFP, Abcam, ab62341
Streptavidin-Horseradish Peroxidase (HRP), Invitrogen, SA10001

## Sheet: Fig. 2e
Significant	-LOG(P-value)	Difference	Majority protein IDs	Fasta headers	Symbol color	Symbol type	Symbol size	Show label	Only identified by site	Reverse	Potential contaminant	iBAQ Cmpd 1	iBAQ Cmpd 2	iBAQ Cmpd 3	iBAQ DMSO 1	iBAQ DMSO 2	iBAQ DMSO 3
+	4.49648	-8.91408	tr|A0A1W2PRV5|A0A1W2PRV5_HUMAN;tr|E7EQZ4|E7EQZ4_HUMAN;sp|Q16637|SMN_HUMAN;tr|B4DP61|B4DP61_HUMAN	tr|A0A1W2PRV5|A0A1W2PRV5_HUMAN Survival motor neuron protein OS=Homo sapiens OX=9606 GN=SMN2 PE=1 SV=1;tr|E7EQZ4|E7EQZ4_HUMAN Survival motor neuron protein OS=Homo sapiens OX=9606 GN=SMN1 PE=1 SV=1;sp|Q16637|SMN_HUMAN Survival motor neuron protein OS=Homo	Color2 [DarkGray]	1	4					15.271	13.8686	14.4098	23.4742	23.637	23.1804
	2.68522	-5.24358	tr|A0A3B3IU42|A0A3B3IU42_HUMAN;sp|O14893|GEMI2_HUMAN;tr|H0YEL0|H0YEL0_HUMAN	tr|A0A3B3IU42|A0A3B3IU42_HUMAN Gem-associated protein 2 OS=Homo sapiens OX=9606 GN=GEMIN2 PE=1 SV=1;sp|O14893|GEMI2_HUMAN Gem-associated protein 2 OS=Homo sapiens OX=9606 GN=GEMIN2 PE=1 SV=1;tr|H0YEL0|H0YEL0_HUMAN Gem-associated protein 2 (Fragment) OS=Hom	Color2 [DarkGray]	1	4					16.0409	14.8322	14.0372	19.9103	21.1025	19.6282
	2.60513	3.81966	sp|Q9BUF5|TBB6_HUMAN;tr|K7ESM5|K7ESM5_HUMAN	sp|Q9BUF5|TBB6_HUMAN Tubulin beta-6 chain OS=Homo sapiens OX=9606 GN=TUBB6 PE=1 SV=1;tr|K7ESM5|K7ESM5_HUMAN Tubulin beta chain (Fragment) OS=Homo sapiens OX=9606 GN=TUBB6 PE=1 SV=1	Color2 [DarkGray]	1	4					19.1705	17.8309	17.4529	13.9299	14.6703	14.3951
	2.56756	3.9801	sp|Q13885|TBB2A_HUMAN;sp|Q9BVA1|TBB2B_HUMAN	sp|Q13885|TBB2A_HUMAN Tubulin beta-2A chain OS=Homo sapiens OX=9606 GN=TUBB2A PE=1 SV=1;sp|Q9BVA1|TBB2B_HUMAN Tubulin beta-2B chain OS=Homo sapiens OX=9606 GN=TUBB2B PE=1 SV=1	Color2 [DarkGray]	1	4					18.1036	18.0505	17.5302	12.884	13.9956	14.8644
	2.56654	4.80952	tr|F8VZB1|F8VZB1_HUMAN;sp|Q9BSJ8|ESYT1_HUMAN	tr|F8VZB1|F8VZB1_HUMAN Extended synaptotagmin-1 (Fragment) OS=Homo sapiens OX=9606 GN=ESYT1 PE=1 SV=1;sp|Q9BSJ8|ESYT1_HUMAN Extended synaptotagmin-1 OS=Homo sapiens OX=9606 GN=ESYT1 PE=1 SV=1	Color2 [DarkGray]	1	4					19.5229	18.9864	18.8876	15.2372	12.9471	14.7841
	2.38454	-6.90202	sp|P62306|RUXF_HUMAN	sp|P62306|RUXF_HUMAN Small nuclear ribonucleoprotein F OS=Homo sapiens OX=9606 GN=SNRPF PE=1 SV=1	Color2 [DarkGray]	1	4					16.7845	14.607	12.7996	21.4664	22.0342	21.3966
	2.19893	-5.40603	sp|Q8WXD5|GEMI6_HUMAN	sp|Q8WXD5|GEMI6_HUMAN Gem-associated protein 6 OS=Homo sapiens OX=9606 GN=GEMIN6 PE=1 SV=1	Color2 [DarkGray]	1	4					16.6835	14.051	13.4839	19.5416	20.4686	20.4263
	2.02756	-2.38887	sp|Q9NZT1|CALL5_HUMAN	sp|Q9NZT1|CALL5_HUMAN Calmodulin-like protein 5 OS=Homo sapiens OX=9606 GN=CALML5 PE=1 SV=2	Color2 [DarkGray]	1	4					18.8431	20.0939	20.182	21.7768	21.8779	22.631
	1.96752	-0.733421	tr|H0YKX5|H0YKX5_HUMAN;tr|H0YNC7|H0YNC7_HUMAN;tr|H0YL42|H0YL42_HUMAN	tr|H0YKX5|H0YKX5_HUMAN Tropomyosin alpha-1 chain (Fragment) OS=Homo sapiens OX=9606 GN=TPM1 PE=1 SV=1;tr|H0YNC7|H0YNC7_HUMAN Tropomyosin alpha-1 chain (Fragment) OS=Homo sapiens OX=9606 GN=TPM1 PE=1 SV=1;tr|H0YL42|H0YL42_HUMAN Tropomyosin alpha-1 chain (Fr	Color2 [DarkGray]	1	4					21.937	22.2825	22.2241	22.6754	23.1004	22.8681
	1.86828	-0.951155	sp|Q13200|PSMD2_HUMAN	sp|Q13200|PSMD2_HUMAN 26S proteasome non-ATPase regulatory subunit 2 OS=Homo sapiens OX=9606 GN=PSMD2 PE=1 SV=3	Color2 [DarkGray]	1	4					17.2697	17.2993	16.9257	17.7472	18.213	18.388
	1.8417	-3.73231	sp|Q5T749|KPRP_HUMAN	sp|Q5T749|KPRP_HUMAN Keratinocyte proline-rich protein OS=Homo sapiens OX=9606 GN=KPRP PE=1 SV=1	Color2 [DarkGray]	1	4					15.9159	16.7213	14.3127	19.1575	20.4428	18.5465
	1.77748	2.17729	tr|G3V4X8|G3V4X8_HUMAN;sp|Q13573|SNW1_HUMAN;tr|G3V3A4|G3V3A4_HUMAN	tr|G3V4X8|G3V4X8_HUMAN SNW domain-containing protein 1 OS=Homo sapiens OX=9606 GN=SNW1 PE=1 SV=1;sp|Q13573|SNW1_HUMAN SNW domain-containing protein 1 OS=Homo sapiens OX=9606 GN=SNW1 PE=1 SV=1;tr|G3V3A4|G3V3A4_HUMAN SNW domain-containing protein 1 OS=Homo s	Color2 [DarkGray]	1	4					17.1233	17.0397	16.2301	13.7325	15.3341	14.7947
	1.71036	-0.779058	sp|P13639|EF2_HUMAN	sp|P13639|EF2_HUMAN Elongation factor 2 OS=Homo sapiens OX=9606 GN=EEF2 PE=1 SV=4	Color2 [DarkGray]	1	4					17.772	17.7165	17.939	18.4379	18.3515	18.9752
	1.67082	-2.87229	sp|P04083|ANXA1_HUMAN;tr|Q5T3N1|Q5T3N1_HUMAN	sp|P04083|ANXA1_HUMAN Annexin A1 OS=Homo sapiens OX=9606 GN=ANXA1 PE=1 SV=2;tr|Q5T3N1|Q5T3N1_HUMAN Annexin (Fragment) OS=Homo sapiens OX=9606 GN=ANXA1 PE=1 SV=1	Color2 [DarkGray]	1	4					14.2553	14.7701	16.566	18.7581	17.6389	17.8113
	1.66704	2.66716	tr|C9JY26|C9JY26_HUMAN;sp|Q9BZG1|RAB34_HUMAN;tr|C9JBG0|C9JBG0_HUMAN;tr|Q96PJ7|Q96PJ7_HUMAN;tr|E7ES60|E7ES60_HUMAN	tr|C9JY26|C9JY26_HUMAN Ras-related protein Rab-34, isoform NARR (Fragment) OS=Homo sapiens OX=9606 GN=RAB34 PE=1 SV=9;sp|Q9BZG1|RAB34_HUMAN Ras-related protein Rab-34 OS=Homo sapiens OX=9606 GN=RAB34 PE=1 SV=1;tr|C9JBG0|C9JBG0_HUMAN Ras-related protein Rab	Color2 [DarkGray]	1	4					18.8001	17.2488	16.5904	14.3559	14.8277	15.4543
	1.63376	1.13666	tr|J3QT28|J3QT28_HUMAN;sp|O43684|BUB3_HUMAN	tr|J3QT28|J3QT28_HUMAN Mitotic checkpoint protein BUB3 (Fragment) OS=Homo sapiens OX=9606 GN=BUB3 PE=1 SV=1;sp|O43684|BUB3_HUMAN Mitotic checkpoint protein BUB3 OS=Homo sapiens OX=9606 GN=BUB3 PE=1 SV=1	Color2 [DarkGray]	1	4					19.492	19.0748	18.4379	17.8509	18.017	17.7267
	1.57311	-2.92126	tr|I3L2C7|I3L2C7_HUMAN;sp|P57678|GEMI4_HUMAN	tr|I3L2C7|I3L2C7_HUMAN Gem-associated protein 4 OS=Homo sapiens OX=9606 GN=GEMIN4 PE=1 SV=1;sp|P57678|GEMI4_HUMAN Gem-associated protein 4 OS=Homo sapiens OX=9606 GN=GEMIN4 PE=1 SV=2	Color2 [DarkGray]	1	4					14.9119	15.2101	14.5309	18.4169	18.8378	16.1622
	1.54428	1.22788	sp|Q7Z2W4|ZCCHV_HUMAN;tr|C9J6P4|C9J6P4_HUMAN	sp|Q7Z2W4|ZCCHV_HUMAN Zinc finger CCCH-type antiviral protein 1 OS=Homo sapiens OX=9606 GN=ZC3HAV1 PE=1 SV=3;tr|C9J6P4|C9J6P4_HUMAN Zinc finger CCCH-type antiviral protein 1 OS=Homo sapiens OX=9606 GN=ZC3HAV1 PE=1 SV=1	Color2 [DarkGray]	1	4					18.1805	17.0719	17.7662	16.1007	16.6325	16.6018
	1.46412	-2.05529	sp|P05109|S10A8_HUMAN	sp|P05109|S10A8_HUMAN Protein S100-A8 OS=Homo sapiens OX=9606 GN=S100A8 PE=1 SV=1	Color2 [DarkGray]	1	4					21.5375	20.6129	20.1927	22.1346	22.531	23.8433
	1.41535	-4.27288	tr|A0A0C4DGN4|A0A0C4DGN4_HUMAN;sp|Q96DA0|ZG16B_HUMAN;tr|I3L1H9|I3L1H9_HUMAN;tr|I3L3X0|I3L3X0_HUMAN	tr|A0A0C4DGN4|A0A0C4DGN4_HUMAN Zymogen granule protein 16 homolog B OS=Homo sapiens OX=9606 GN=ZG16B PE=1 SV=1;sp|Q96DA0|ZG16B_HUMAN Zymogen granule protein 16 homolog B OS=Homo sapiens OX=9606 GN=ZG16B PE=1 SV=3;tr|I3L1H9|I3L1H9_HUMAN Zymogen granule prot	Color2 [DarkGray]	1	4					15.4223	14.7351	17.7658	21.444	21.1754	18.1223
	1.38674	-0.440498	sp|P06733|ENOA_HUMAN;tr|A0A2R8Y6G6|A0A2R8Y6G6_HUMAN;tr|K7EM90|K7EM90_HUMAN	sp|P06733|ENOA_HUMAN Alpha-enolase OS=Homo sapiens OX=9606 GN=ENO1 PE=1 SV=2;tr|A0A2R8Y6G6|A0A2R8Y6G6_HUMAN Alpha-enolase OS=Homo sapiens OX=9606 GN=ENO1 PE=1 SV=1;tr|K7EM90|K7EM90_HUMAN Alpha-enolase (Fragment) OS=Homo sapiens OX=9606 GN=ENO1 PE=1 SV=1	Color2 [DarkGray]	1	4					21.5649	21.7568	21.506	22.2247	21.8019	22.1227
	1.38004	2.67959	sp|O75683|SURF6_HUMAN	sp|O75683|SURF6_HUMAN Surfeit locus protein 6 OS=Homo sapiens OX=9606 GN=SURF6 PE=1 SV=3	Color2 [DarkGray]	1	4					19.6513	20.3325	21.9506	16.9384	17.9513	19.0059
	1.37908	1.49754	tr|A0A2R8Y568|A0A2R8Y568_HUMAN;tr|A0A024RDL5|A0A024RDL5_HUMAN;tr|A0A2R8Y522|A0A2R8Y522_HUMAN;tr|A0A087WVB5|A0A087WVB5_HUMAN;tr|Q75MD7|Q75MD7_HUMAN;tr|A0A2R8Y8C6|A0A2R8Y8C6_HUMAN;sp|Q8WXX7|AUTS2_HUMAN	tr|A0A2R8Y568|A0A2R8Y568_HUMAN Autism susceptibility gene 2 protein OS=Homo sapiens OX=9606 GN=AUTS2 PE=1 SV=1;tr|A0A024RDL5|A0A024RDL5_HUMAN Autism susceptibility candidate 2, isoform CRA_a OS=Homo sapiens OX=9606 GN=AUTS2 PE=1 SV=1;tr|A0A2R8Y522|A0A2R8Y5	Color2 [DarkGray]	1	4					16.2582	17.12	17.1513	14.5829	16.0053	15.4487
	1.35125	1.16759	sp|Q9Y5B9|SP16H_HUMAN	sp|Q9Y5B9|SP16H_HUMAN FACT complex subunit SPT16 OS=Homo sapiens OX=9606 GN=SUPT16H PE=1 SV=1	Color2 [DarkGray]	1	4					20.1986	19.3251	19.6735	18.7945	18.9566	17.9434
	1.33022	0.872837	tr|A0A087WVM4|A0A087WVM4_HUMAN;sp|Q6UB35|C1TM_HUMAN;tr|B7ZM99|B7ZM99_HUMAN	tr|A0A087WVM4|A0A087WVM4_HUMAN Monofunctional C1-tetrahydrofolate synthase, mitochondrial OS=Homo sapiens OX=9606 GN=MTHFD1L PE=1 SV=1;sp|Q6UB35|C1TM_HUMAN Monofunctional C1-tetrahydrofolate synthase, mitochondrial OS=Homo sapiens OX=9606 GN=MTHFD1L PE=1 S	Color2 [DarkGray]	1	4					15.8133	15.8201	15.0604	14.9546	14.7613	14.3593
	1.31392	3.08936	sp|P27797|CALR_HUMAN;tr|K7EJB9|K7EJB9_HUMAN	sp|P27797|CALR_HUMAN Calreticulin OS=Homo sapiens OX=9606 GN=CALR PE=1 SV=1;tr|K7EJB9|K7EJB9_HUMAN Calreticulin (Fragment) OS=Homo sapiens OX=9606 GN=CALR PE=1 SV=1	Color2 [DarkGray]	1	4					19.5486	19.2952	16.8093	15.0392	14.5717	16.774
	1.30206	-3.13779	sp|Q6ZVX7|FBX50_HUMAN	sp|Q6ZVX7|FBX50_HUMAN F-box only protein 50 OS=Homo sapiens OX=9606 GN=NCCRP1 PE=1 SV=1	Color2 [DarkGray]	1	4					15.2988	15.7784	15.638	17.169	18.071	20.8885
	1.29916	1.09367	tr|C9K0U8|C9K0U8_HUMAN;tr|A0A0G2JLD8|A0A0G2JLD8_HUMAN;tr|E7EUY5|E7EUY5_HUMAN;sp|Q04837|SSBP_HUMAN	tr|C9K0U8|C9K0U8_HUMAN Single-stranded DNA-binding protein, mitochondrial (Fragment) OS=Homo sapiens OX=9606 GN=SSBP1 PE=1 SV=1;tr|A0A0G2JLD8|A0A0G2JLD8_HUMAN Single-stranded DNA-binding protein, mitochondrial (Fragment) OS=Homo sapiens OX=9606 GN=SSBP1 PE	Color2 [DarkGray]	1	4					21.1032	19.9004	20.5342	19.5292	19.6732	19.0543
	1.25579	-1.69737	sp|O15213|WDR46_HUMAN	sp|O15213|WDR46_HUMAN WD repeat-containing protein 46 OS=Homo sapiens OX=9606 GN=WDR46 PE=1 SV=3	Color2 [DarkGray]	1	4					17.4002	17.0091	16.4289	19.5181	18.8344	17.5778
	1.24711	1.43529	sp|Q14151|SAFB2_HUMAN	sp|Q14151|SAFB2_HUMAN Scaffold attachment factor B2 OS=Homo sapiens OX=9606 GN=SAFB2 PE=1 SV=1	Color2 [DarkGray]	1	4					18.2139	16.8013	17.9077	16.5511	16.5169	15.5491
	1.24318	1.72995	sp|P28370|SMCA1_HUMAN;tr|A0A0A0MRP6|A0A0A0MRP6_HUMAN;tr|B7ZLQ5|B7ZLQ5_HUMAN	sp|P28370|SMCA1_HUMAN Probable global transcription activator SNF2L1 OS=Homo sapiens OX=9606 GN=SMARCA1 PE=1 SV=2;tr|A0A0A0MRP6|A0A0A0MRP6_HUMAN Probable global transcription activator SNF2L1 OS=Homo sapiens OX=9606 GN=SMARCA1 PE=1 SV=1;tr|B7ZLQ5|B7ZLQ5_HU	Color2 [DarkGray]	1	4					17.0232	15.8844	17.1364	14.4416	14.4276	15.985
	1.20929	2.22738	sp|P55072|TERA_HUMAN	sp|P55072|TERA_HUMAN Transitional endoplasmic reticulum ATPase OS=Homo sapiens OX=9606 GN=VCP PE=1 SV=4	Color2 [DarkGray]	1	4					18.6461	18.1931	16.8577	14.4391	16.7816	15.794
	1.19415	-2.46865	sp|P68133|ACTS_HUMAN;sp|P68032|ACTC_HUMAN;sp|P63267|ACTH_HUMAN;sp|P62736|ACTA_HUMAN;tr|A6NL76|A6NL76_HUMAN	sp|P68133|ACTS_HUMAN Actin, alpha skeletal muscle OS=Homo sapiens OX=9606 GN=ACTA1 PE=1 SV=1;sp|P68032|ACTC_HUMAN Actin, alpha cardiac muscle 1 OS=Homo sapiens OX=9606 GN=ACTC1 PE=1 SV=1;sp|P63267|ACTH_HUMAN Actin, gamma-enteric smooth muscle OS=Homo sapie	Color2 [DarkGray]	1	4					23.3019	24.1956	22.3677	25.2133	27.3614	24.6963
	1.19354	-0.744107	sp|P30048|PRDX3_HUMAN	sp|P30048|PRDX3_HUMAN Thioredoxin-dependent peroxide reductase, mitochondrial OS=Homo sapiens OX=9606 GN=PRDX3 PE=1 SV=3	Color2 [DarkGray]	1	4					16.0313	15.2476	15.6479	16.2921	16.7456	16.1214
	1.1923	2.59321	sp|Q6PK04|CC137_HUMAN;tr|I3L0U5|I3L0U5_HUMAN	sp|Q6PK04|CC137_HUMAN Coiled-coil domain-containing protein 137 OS=Homo sapiens OX=9606 GN=CCDC137 PE=1 SV=1;tr|I3L0U5|I3L0U5_HUMAN Coiled-coil domain-containing protein 137 (Fragment) OS=Homo sapiens OX=9606 GN=CCDC137 PE=1 SV=1	Color2 [DarkGray]	1	4					19.0065	18.1463	18.0423	17.7304	15.1179	14.5672
	1.15373	2.29645	tr|E9PMD7|E9PMD7_HUMAN;sp|P62136|PP1A_HUMAN	tr|E9PMD7|E9PMD7_HUMAN Serine/threonine-protein phosphatase (Fragment) OS=Homo sapiens OX=9606 GN=PPP1CA PE=1 SV=1;sp|P62136|PP1A_HUMAN Serine/threonine-protein phosphatase PP1-alpha catalytic subunit OS=Homo sapiens OX=9606 GN=PPP1CA PE=1 SV=1	Color2 [DarkGray]	1	4					15.2178	17.9982	17.5212	15.016	14.9617	13.8702
	1.15166	-2.40986	sp|P22735|TGM1_HUMAN	sp|P22735|TGM1_HUMAN Protein-glutamine gamma-glutamyltransferase K OS=Homo sapiens OX=9606 GN=TGM1 PE=1 SV=4	Color2 [DarkGray]	1	4					15.9988	17.3288	14.7232	17.1794	18.8494	19.2516
	1.13561	-1.44312	sp|P42357|HUTH_HUMAN;tr|F8W0V1|F8W0V1_HUMAN	sp|P42357|HUTH_HUMAN Histidine ammonia-lyase OS=Homo sapiens OX=9606 GN=HAL PE=1 SV=1;tr|F8W0V1|F8W0V1_HUMAN Histidine ammonia-lyase (Fragment) OS=Homo sapiens OX=9606 GN=HAL PE=1 SV=1	Color2 [DarkGray]	1	4					15.8179	16.0542	14.8398	16.1306	17.187	17.7237
	1.09295	-1.78694	sp|P47756|CAPZB_HUMAN;tr|B1AK85|B1AK85_HUMAN	sp|P47756|CAPZB_HUMAN F-actin-capping protein subunit beta OS=Homo sapiens OX=9606 GN=CAPZB PE=1 SV=4;tr|B1AK85|B1AK85_HUMAN F-actin-capping protein subunit beta OS=Homo sapiens OX=9606 GN=CAPZB PE=1 SV=1	Color2 [DarkGray]	1	4					15.5737	16.3289	18.0803	18.2715	18.846	18.2261
	1.07686	-2.95747	tr|H0YLS6|H0YLS6_HUMAN;tr|H0YLC2|H0YLC2_HUMAN;tr|H0YMI6|H0YMI6_HUMAN;tr|H0YMA1|H0YMA1_HUMAN;tr|H0YMZ1|H0YMZ1_HUMAN;tr|H0YL69|H0YL69_HUMAN;sp|P25789|PSA4_HUMAN;tr|H0YKT8|H0YKT8_HUMAN;tr|H0YN18|H0YN18_HUMAN	tr|H0YLS6|H0YLS6_HUMAN Proteasome subunit alpha type OS=Homo sapiens OX=9606 GN=PSMA4 PE=1 SV=1;tr|H0YLC2|H0YLC2_HUMAN Proteasome subunit alpha type OS=Homo sapiens OX=9606 GN=PSMA4 PE=1 SV=1;tr|H0YMI6|H0YMI6_HUMAN Proteasome subunit alpha type (Fragment)	Color2 [DarkGray]	1	4					18.482	14.8891	15.1338	18.458	20.257	18.6625
	1.07291	-1.56713	tr|B7Z5J4|B7Z5J4_HUMAN;sp|Q9UI42|CBPA4_HUMAN	tr|B7Z5J4|B7Z5J4_HUMAN Carboxypeptidase A4 OS=Homo sapiens OX=9606 GN=CPA4 PE=1 SV=1;sp|Q9UI42|CBPA4_HUMAN Carboxypeptidase A4 OS=Homo sapiens OX=9606 GN=CPA4 PE=1 SV=2	Color2 [DarkGray]	1	4					17.2042	16.9875	16.0895	17.136	18.9234	18.9231
	1.07048	-0.943944	sp|Q7Z3J3|RGPD4_HUMAN;sp|A6NKT7|RGPD3_HUMAN;tr|J3KNE0|J3KNE0_HUMAN;tr|F8W705|F8W705_HUMAN;tr|J3KQ37|J3KQ37_HUMAN;sp|Q99666|RGPD5_HUMAN;sp|O14715|RGPD8_HUMAN;sp|P49792|RBP2_HUMAN	sp|Q7Z3J3|RGPD4_HUMAN RanBP2-like and GRIP domain-containing protein 4 OS=Homo sapiens OX=9606 GN=RGPD4 PE=2 SV=3;sp|A6NKT7|RGPD3_HUMAN RanBP2-like and GRIP domain-containing protein 3 OS=Homo sapiens OX=9606 GN=RGPD3 PE=3 SV=2;tr|J3KNE0|J3KNE0_HUMAN RanBP	Color2 [DarkGray]	1	4					14.2224	13.8024	14.3777	14.6633	14.7398	15.8311
	1.04359	0.411566	sp|Q86UE4|LYRIC_HUMAN;tr|E5RJU9|E5RJU9_HUMAN	sp|Q86UE4|LYRIC_HUMAN Protein LYRIC OS=Homo sapiens OX=9606 GN=MTDH PE=1 SV=2;tr|E5RJU9|E5RJU9_HUMAN Protein LYRIC OS=Homo sapiens OX=9606 GN=MTDH PE=1 SV=1	Color2 [DarkGray]	1	4					19.4014	19.227	18.8879	18.5596	18.7937	18.9282
	1.02475	-0.989175	sp|Q9H8H0|NOL11_HUMAN;tr|J3QLQ6|J3QLQ6_HUMAN;tr|J3QR28|J3QR28_HUMAN	sp|Q9H8H0|NOL11_HUMAN Nucleolar protein 11 OS=Homo sapiens OX=9606 GN=NOL11 PE=1 SV=1;tr|J3QLQ6|J3QLQ6_HUMAN Nucleolar protein 11 (Fragment) OS=Homo sapiens OX=9606 GN=NOL11 PE=1 SV=1;tr|J3QR28|J3QR28_HUMAN Nucleolar protein 11 (Fragment) OS=Homo sapiens O	Color2 [DarkGray]	1	4					17.1431	16.1539	16.3373	16.9171	18.0744	17.6104
	1.0232	1.03163	sp|P35606|COPB2_HUMAN;tr|D6R997|D6R997_HUMAN	sp|P35606|COPB2_HUMAN Coatomer subunit beta OS=Homo sapiens OX=9606 GN=COPB2 PE=1 SV=2;tr|D6R997|D6R997_HUMAN Coatomer subunit beta (Fragment) OS=Homo sapiens OX=9606 GN=COPB2 PE=1 SV=8	Color2 [DarkGray]	1	4					16.3801	15.3301	15.6123	14.757	15.3491	14.1215
	1.02279	-1.03104	sp|P10599|THIO_HUMAN	sp|P10599|THIO_HUMAN Thioredoxin OS=Homo sapiens OX=9606 GN=TXN PE=1 SV=3	Color2 [DarkGray]	1	4					20.7578	20.8108	19.926	20.8768	21.5293	22.1816
	1.01314	3.09098	sp|Q9BYD6|RM01_HUMAN;tr|H0Y8N7|H0Y8N7_HUMAN	sp|Q9BYD6|RM01_HUMAN 39S ribosomal protein L1, mitochondrial OS=Homo sapiens OX=9606 GN=MRPL1 PE=1 SV=2;tr|H0Y8N7|H0Y8N7_HUMAN 39S ribosomal protein L1, mitochondrial (Fragment) OS=Homo sapiens OX=9606 GN=MRPL1 PE=1 SV=1	Color2 [DarkGray]	1	4					18.4151	17.6221	18.5153	17.9002	13.7214	13.6579
	1.00789	2.58433	sp|Q9UKD2|MRT4_HUMAN	sp|Q9UKD2|MRT4_HUMAN mRNA turnover protein 4 homolog OS=Homo sapiens OX=9606 GN=MRTO4 PE=1 SV=2	Color2 [DarkGray]	1	4					18.8307	17.054	17.709	17.1387	15.3229	13.379
	0.992199	4.79229	tr|A0A0C4DFV9|A0A0C4DFV9_HUMAN;sp|Q01105|SET_HUMAN;tr|A0A087X027|A0A087X027_HUMAN;sp|P0DME0|SETLP_HUMAN	tr|A0A0C4DFV9|A0A0C4DFV9_HUMAN Protein SET OS=Homo sapiens OX=9606 GN=SET PE=1 SV=1;sp|Q01105|SET_HUMAN Protein SET OS=Homo sapiens OX=9606 GN=SET PE=1 SV=3;tr|A0A087X027|A0A087X027_HUMAN Protein SETSIP OS=Homo sapiens OX=9606 GN=SETSIP PE=1 SV=1;sp|P0DME0	Color2 [DarkGray]	1	4					21.3063	22.1737	20.6451	14.3389	14.3841	21.0251
	0.981964	1.65327	sp|Q9UN81|LORF1_HUMAN	sp|Q9UN81|LORF1_HUMAN LINE-1 retrotransposable element ORF1 protein OS=Homo sapiens OX=9606 GN=L1RE1 PE=1 SV=1	Color2 [DarkGray]	1	4					17.9091	17.4238	17.5156	17.5004	15.0244	15.3638
	0.979867	2.15369	sp|Q96HE9|PRR11_HUMAN;tr|J3QKY4|J3QKY4_HUMAN;tr|J3QR53|J3QR53_HUMAN	sp|Q96HE9|PRR11_HUMAN Proline-rich protein 11 OS=Homo sapiens OX=9606 GN=PRR11 PE=1 SV=1;tr|J3QKY4|J3QKY4_HUMAN Proline-rich protein 11 (Fragment) OS=Homo sapiens OX=9606 GN=PRR11 PE=1 SV=1;tr|J3QR53|J3QR53_HUMAN Proline-rich protein 11 (Fragment) OS=Homo	Color2 [DarkGray]	1	4					17.2458	16.9213	18.1218	14.8238	17.1282	13.8758
	0.946138	1.75925	tr|F8W930|F8W930_HUMAN;sp|Q9Y6M1|IF2B2_HUMAN	tr|F8W930|F8W930_HUMAN Insulin-like growth factor 2 mRNA-binding protein 2 OS=Homo sapiens OX=9606 GN=IGF2BP2 PE=1 SV=1;sp|Q9Y6M1|IF2B2_HUMAN Insulin-like growth factor 2 mRNA-binding protein 2 OS=Homo sapiens OX=9606 GN=IGF2BP2 PE=1 SV=2	Color2 [DarkGray]	1	4					20.2891	19.4609	19.6711	18.7624	18.9951	16.3858
	0.939549	-2.73292	tr|H3BRU6|H3BRU6_HUMAN;tr|F8VZX2|F8VZX2_HUMAN;sp|Q15366|PCBP2_HUMAN;tr|F8W0G4|F8W0G4_HUMAN;tr|F8W1G6|F8W1G6_HUMAN	tr|H3BRU6|H3BRU6_HUMAN Poly(rC)-binding protein 2 (Fragment) OS=Homo sapiens OX=9606 GN=PCBP2 PE=1 SV=1;tr|F8VZX2|F8VZX2_HUMAN Poly(rC)-binding protein 2 OS=Homo sapiens OX=9606 GN=PCBP2 PE=1 SV=1;sp|Q15366|PCBP2_HUMAN Poly(rC)-binding protein 2 OS=Homo sa	Color2 [DarkGray]	1	4					15.8606	15.1154	18.8903	17.9224	20.1947	19.9479
	0.938202	-0.811172	sp|Q9UH17|ABC3B_HUMAN;tr|B0QYD3|B0QYD3_HUMAN;sp|P31941|ABC3A_HUMAN	sp|Q9UH17|ABC3B_HUMAN DNA dC->dU-editing enzyme APOBEC-3B OS=Homo sapiens OX=9606 GN=APOBEC3B PE=1 SV=1;tr|B0QYD3|B0QYD3_HUMAN DNA dC->dU-editing enzyme APOBEC-3B OS=Homo sapiens OX=9606 GN=APOBEC3B PE=1 SV=1;sp|P31941|ABC3A_HUMAN DNA dC->dU-editing enzyme	Color2 [DarkGray]	1	4					21.4277	21.5751	21.8529	22.6954	22.9221	21.6717
	0.937615	0.538625	sp|P49368|TCPG_HUMAN;tr|B4DUR8|B4DUR8_HUMAN	sp|P49368|TCPG_HUMAN T-complex protein 1 subunit gamma OS=Homo sapiens OX=9606 GN=CCT3 PE=1 SV=4;tr|B4DUR8|B4DUR8_HUMAN T-complex protein 1 subunit gamma OS=Homo sapiens OX=9606 GN=CCT3 PE=1 SV=1	Color2 [DarkGray]	1	4					20.7218	21.2363	20.6211	20.3896	20.6095	19.9642
	0.933319	-3.11828	tr|A0A1B0GW44|A0A1B0GW44_HUMAN;tr|A0A1B0GV23|A0A1B0GV23_HUMAN;tr|A0A1B0GVD5|A0A1B0GVD5_HUMAN;tr|A0A1B0GWE8|A0A1B0GWE8_HUMAN;sp|P07339|CATD_HUMAN;tr|H7C469|H7C469_HUMAN;tr|A0A1B0GVP3|A0A1B0GVP3_HUMAN;tr|H7C1V0|H7C1V0_HUMAN;tr|A0A1B0GU92|A0A1B0GU92_HUMAN;tr|A0A1B0GU03|A0A1B0GU03_HUMAN	tr|A0A1B0GW44|A0A1B0GW44_HUMAN Cathepsin D OS=Homo sapiens OX=9606 GN=CTSD PE=1 SV=1;tr|A0A1B0GV23|A0A1B0GV23_HUMAN Cathepsin D OS=Homo sapiens OX=9606 GN=CTSD PE=1 SV=1;tr|A0A1B0GVD5|A0A1B0GVD5_HUMAN Cathepsin D OS=Homo sapiens OX=9606 GN=CTSD PE=1 SV=1;t	Color2 [DarkGray]	1	4					18.4576	18.593	15.0798	18.7183	20.3886	22.3783
	0.929321	2.33445	tr|J3QSB2|J3QSB2_HUMAN;tr|J3QRV9|J3QRV9_HUMAN;sp|O75616|ERAL1_HUMAN;tr|J3QT61|J3QT61_HUMAN	tr|J3QSB2|J3QSB2_HUMAN GTPase Era, mitochondrial (Fragment) OS=Homo sapiens OX=9606 GN=ERAL1 PE=1 SV=1;tr|J3QRV9|J3QRV9_HUMAN GTPase Era, mitochondrial (Fragment) OS=Homo sapiens OX=9606 GN=ERAL1 PE=1 SV=2;sp|O75616|ERAL1_HUMAN GTPase Era, mitochondrial OS	Color2 [DarkGray]	1	4					17.6381	15.7018	17.9385	13.4555	16.5882	14.2314
	0.92202	-1.23879	sp|P25311|ZA2G_HUMAN;tr|C9JEV0|C9JEV0_HUMAN	sp|P25311|ZA2G_HUMAN Zinc-alpha-2-glycoprotein OS=Homo sapiens OX=9606 GN=AZGP1 PE=1 SV=2;tr|C9JEV0|C9JEV0_HUMAN Zinc-alpha-2-glycoprotein OS=Homo sapiens OX=9606 GN=AZGP1 PE=1 SV=1	Color2 [DarkGray]	1	4					21.041	21.3151	19.6243	21.2671	22.4576	21.9721
	0.92162	0.488984	sp|P54098|DPOG1_HUMAN;tr|A0A1B0GTQ6|A0A1B0GTQ6_HUMAN	sp|P54098|DPOG1_HUMAN DNA polymerase subunit gamma-1 OS=Homo sapiens OX=9606 GN=POLG PE=1 SV=1;tr|A0A1B0GTQ6|A0A1B0GTQ6_HUMAN DNA polymerase subunit gamma-1 OS=Homo sapiens OX=9606 GN=POLG PE=1 SV=1	Color2 [DarkGray]	1	4					17.0695	17.0761	17.6776	16.6593	16.6239	17.0731
	0.909034	-0.986566	sp|P01040|CYTA_HUMAN;tr|C9J0E4|C9J0E4_HUMAN	sp|P01040|CYTA_HUMAN Cystatin-A OS=Homo sapiens OX=9606 GN=CSTA PE=1 SV=1;tr|C9J0E4|C9J0E4_HUMAN Cystatin-A OS=Homo sapiens OX=9606 GN=CSTA PE=1 SV=1	Color2 [DarkGray]	1	4					23.1983	23.5243	22.4826	23.3924	23.9905	24.7821
	0.904761	3.38567	tr|F8W1N5|F8W1N5_HUMAN;tr|F8VZJ2|F8VZJ2_HUMAN;tr|F8VNW4|F8VNW4_HUMAN;tr|F8W0W4|F8W0W4_HUMAN;tr|H0YHX9|H0YHX9_HUMAN;sp|Q13765|NACA_HUMAN;sp|E9PAV3|NACAM_HUMAN	tr|F8W1N5|F8W1N5_HUMAN Nascent polypeptide-associated complex subunit alpha (Fragment) OS=Homo sapiens OX=9606 GN=NACA PE=1 SV=1;tr|F8VZJ2|F8VZJ2_HUMAN Nascent polypeptide-associated complex subunit alpha OS=Homo sapiens OX=9606 GN=NACA PE=1 SV=1;tr|F8VNW4	Color2 [DarkGray]	1	4					21.59	20.9827	19.5819	15.1495	20.5481	16.3
	0.904295	-3.65013	tr|K7ES02|K7ES02_HUMAN;sp|Q13867|BLMH_HUMAN;tr|K7ESE8|K7ESE8_HUMAN;tr|J3KSD8|J3KSD8_HUMAN	tr|K7ES02|K7ES02_HUMAN Bleomycin hydrolase (Fragment) OS=Homo sapiens OX=9606 GN=BLMH PE=1 SV=1;sp|Q13867|BLMH_HUMAN Bleomycin hydrolase OS=Homo sapiens OX=9606 GN=BLMH PE=1 SV=1;tr|K7ESE8|K7ESE8_HUMAN Bleomycin hydrolase (Fragment) OS=Homo sapiens OX=9606	Color2 [DarkGray]	1	4					19.0378	19.0387	13.7316	19.8845	22.1087	20.7654
	0.875271	3.1666	tr|F2Z2S1|F2Z2S1_HUMAN;tr|C9JKE4|C9JKE4_HUMAN;tr|F8VZ02|F8VZ02_HUMAN;tr|F8VT91|F8VT91_HUMAN;tr|C9JGM8|C9JGM8_HUMAN;tr|F8W6C2|F8W6C2_HUMAN;sp|Q9NUQ6|SPS2L_HUMAN;tr|C9IZC3|C9IZC3_HUMAN;tr|C9J8M7|C9J8M7_HUMAN;tr|Q4ZFW0|Q4ZFW0_HUMAN;tr|F8WAV0|F8WAV0_HUMAN;tr|C9JW67|C9JW67_HUMAN	tr|F2Z2S1|F2Z2S1_HUMAN SPATS2-like protein (Fragment) OS=Homo sapiens OX=9606 GN=SPATS2L PE=1 SV=9;tr|C9JKE4|C9JKE4_HUMAN SPATS2-like protein (Fragment) OS=Homo sapiens OX=9606 GN=SPATS2L PE=1 SV=1;tr|F8VZ02|F8VZ02_HUMAN SPATS2-like protein (Fragment) OS=H	Color2 [DarkGray]	1	4					21.4367	18.8839	18.3449	16.4381	18.7682	13.9595
	0.874244	2.0669	sp|O43660|PLRG1_HUMAN;tr|H0YA24|H0YA24_HUMAN	sp|O43660|PLRG1_HUMAN Pleiotropic regulator 1 OS=Homo sapiens OX=9606 GN=PLRG1 PE=1 SV=1;tr|H0YA24|H0YA24_HUMAN Pleiotropic regulator 1 (Fragment) OS=Homo sapiens OX=9606 GN=PLRG1 PE=1 SV=1	Color2 [DarkGray]	1	4					19.5697	18.4715	18.0629	17.8358	17.4282	14.6395
	0.868994	-0.720844	sp|P06493|CDK1_HUMAN;tr|A0A024QZP7|A0A024QZP7_HUMAN;tr|E5RIU6|E5RIU6_HUMAN;tr|A0A087WZZ9|A0A087WZZ9_HUMAN	sp|P06493|CDK1_HUMAN Cyclin-dependent kinase 1 OS=Homo sapiens OX=9606 GN=CDK1 PE=1 SV=3;tr|A0A024QZP7|A0A024QZP7_HUMAN Cell division cycle 2, G1 to S and G2 to M, isoform CRA_a OS=Homo sapiens OX=9606 GN=CDK1 PE=1 SV=1;tr|E5RIU6|E5RIU6_HUMAN Cyclin-depend	Color2 [DarkGray]	1	4					20.3513	19.7871	19.2381	20.4779	20.8995	20.1615
	0.868477	-1.06378	sp|P56537|IF6_HUMAN;tr|B7ZBH1|B7ZBH1_HUMAN	sp|P56537|IF6_HUMAN Eukaryotic translation initiation factor 6 OS=Homo sapiens OX=9606 GN=EIF6 PE=1 SV=1;tr|B7ZBH1|B7ZBH1_HUMAN Eukaryotic translation initiation factor 6 (Fragment) OS=Homo sapiens OX=9606 GN=EIF6 PE=1 SV=1	Color2 [DarkGray]	1	4					20.5029	19.445	19.2006	20.4644	21.5863	20.2892
	0.867991	2.65999	sp|Q9NZM5|NOP53_HUMAN	sp|Q9NZM5|NOP53_HUMAN Ribosome biogenesis protein NOP53 OS=Homo sapiens OX=9606 GN=NOP53 PE=1 SV=2	Color2 [DarkGray]	1	4					18.4766	17.8155	17.9258	14.6817	18.1388	13.4175
	0.865251	0.231394	sp|P62424|RL7A_HUMAN;tr|Q5T8U3|Q5T8U3_HUMAN	sp|P62424|RL7A_HUMAN 60S ribosomal protein L7a OS=Homo sapiens OX=9606 GN=RPL7A PE=1 SV=2;tr|Q5T8U3|Q5T8U3_HUMAN 60S ribosomal protein L7a (Fragment) OS=Homo sapiens OX=9606 GN=RPL7A PE=1 SV=1	Color2 [DarkGray]	1	4					25.9383	25.6872	25.6067	25.4408	25.661	25.4362
	0.85719	2.73356	tr|F8W914|F8W914_HUMAN;sp|Q9NQC3|RTN4_HUMAN;tr|A0A0U1RQR6|A0A0U1RQR6_HUMAN;tr|H7C106|H7C106_HUMAN	tr|F8W914|F8W914_HUMAN Reticulon OS=Homo sapiens OX=9606 GN=RTN4 PE=1 SV=1;sp|Q9NQC3|RTN4_HUMAN Reticulon-4 OS=Homo sapiens OX=9606 GN=RTN4 PE=1 SV=2;tr|A0A0U1RQR6|A0A0U1RQR6_HUMAN Reticulon (Fragment) OS=Homo sapiens OX=9606 GN=RTN4 PE=1 SV=1;tr|H7C106|H7	Color2 [DarkGray]	1	4					19.1423	18.4673	18.3569	14.6751	18.8356	14.2552
	0.855582	0.951393	sp|P19367|HXK1_HUMAN	sp|P19367|HXK1_HUMAN Hexokinase-1 OS=Homo sapiens OX=9606 GN=HK1 PE=1 SV=3	Color2 [DarkGray]	1	4					18.5229	17.0452	17.0803	16.8756	16.2791	16.6395
	0.846922	1.57752	sp|Q9BVJ6|UT14A_HUMAN	sp|Q9BVJ6|UT14A_HUMAN U3 small nucleolar RNA-associated protein 14 homolog A OS=Homo sapiens OX=9606 GN=UTP14A PE=1 SV=1	Color2 [DarkGray]	1	4					17.3529	17.1229	16.9849	16.1393	16.6987	13.8901
	0.840063	-2.23004	sp|Q96AG4|LRC59_HUMAN	sp|Q96AG4|LRC59_HUMAN Leucine-rich repeat-containing protein 59 OS=Homo sapiens OX=9606 GN=LRRC59 PE=1 SV=1	Color2 [DarkGray]	1	4					17.7382	14.7804	13.8761	17.416	18.4783	17.1906
	0.822167	0.740262	sp|Q9UNF1|MAGD2_HUMAN;tr|Q5H909|Q5H909_HUMAN;tr|Q5H907|Q5H907_HUMAN	sp|Q9UNF1|MAGD2_HUMAN Melanoma-associated antigen D2 OS=Homo sapiens OX=9606 GN=MAGED2 PE=1 SV=2;tr|Q5H909|Q5H909_HUMAN Melanoma-associated antigen D2 OS=Homo sapiens OX=9606 GN=MAGED2 PE=1 SV=2;tr|Q5H907|Q5H907_HUMAN Melanoma antigen family D, 2, isoform	Color2 [DarkGray]	1	4					20.5058	20.3034	20.4789	19.1465	20.498	19.4228
	0.819941	-1.91167	sp|Q6UWP8|SBSN_HUMAN;tr|K7ESC4|K7ESC4_HUMAN	sp|Q6UWP8|SBSN_HUMAN Suprabasin OS=Homo sapiens OX=9606 GN=SBSN PE=1 SV=2;tr|K7ESC4|K7ESC4_HUMAN Suprabasin (Fragment) OS=Homo sapiens OX=9606 GN=SBSN PE=1 SV=2	Color2 [DarkGray]	1	4					15.6356	17.305	16.0247	16.4311	18.5879	19.6813
	0.814851	1.09732	sp|Q14566|MCM6_HUMAN	sp|Q14566|MCM6_HUMAN DNA replication licensing factor MCM6 OS=Homo sapiens OX=9606 GN=MCM6 PE=1 SV=1	Color2 [DarkGray]	1	4					19.4847	18.183	18.682	17.3269	18.6641	17.0669
	0.808053	-3.04292	sp|P01876|IGHA1_HUMAN;tr|A0A286YEY1|A0A286YEY1_HUMAN	sp|P01876|IGHA1_HUMAN Immunoglobulin heavy constant alpha 1 OS=Homo sapiens OX=9606 GN=IGHA1 PE=1 SV=2;tr|A0A286YEY1|A0A286YEY1_HUMAN Immunoglobulin heavy constant alpha 1 (Fragment) OS=Homo sapiens OX=9606 GN=IGHA1 PE=1 SV=1	Color2 [DarkGray]	1	4					18.0352	17.6842	20.2605	18.7589	23.9812	22.3686
	0.80089	1.29804	sp|Q13601|KRR1_HUMAN	sp|Q13601|KRR1_HUMAN KRR1 small subunit processome component homolog OS=Homo sapiens OX=9606 GN=KRR1 PE=1 SV=4	Color2 [DarkGray]	1	4					17.9419	17.334	17.0379	16.2916	17.2697	14.8583
	0.798774	1.18735	tr|E9PEB5|E9PEB5_HUMAN;sp|Q96AE4|FUBP1_HUMAN;tr|C9JSZ1|C9JSZ1_HUMAN	tr|E9PEB5|E9PEB5_HUMAN Far upstream element-binding protein 1 OS=Homo sapiens OX=9606 GN=FUBP1 PE=1 SV=1;sp|Q96AE4|FUBP1_HUMAN Far upstream element-binding protein 1 OS=Homo sapiens OX=9606 GN=FUBP1 PE=1 SV=3;tr|C9JSZ1|C9JSZ1_HUMAN Far upstream element-bin	Color2 [DarkGray]	1	4					19.58	17.8353	18.5748	16.5651	18.0932	17.7698
	0.798528	1.55347	tr|A0A087WU03|A0A087WU03_HUMAN	tr|A0A087WU03|A0A087WU03_HUMAN Heterogeneous nuclear ribonucleoprotein D-like OS=Homo sapiens OX=9606 GN=HNRNPDL PE=1 SV=1	Color2 [DarkGray]	1	4					20.8595	22.7108	22.2667	18.9828	21.112	21.0817
	0.796604	-1.27684	sp|P05089|ARGI1_HUMAN	sp|P05089|ARGI1_HUMAN Arginase-1 OS=Homo sapiens OX=9606 GN=ARG1 PE=1 SV=2	Color2 [DarkGray]	1	4					21.3858	21.3863	20.4096	21.2367	22.2409	23.5346
	0.792118	1.32513	sp|P16615|AT2A2_HUMAN;tr|H7C5W9|H7C5W9_HUMAN	sp|P16615|AT2A2_HUMAN Sarcoplasmic/endoplasmic reticulum calcium ATPase 2 OS=Homo sapiens OX=9606 GN=ATP2A2 PE=1 SV=1;tr|H7C5W9|H7C5W9_HUMAN Sarcoplasmic/endoplasmic reticulum calcium ATPase 2 (Fragment) OS=Homo sapiens OX=9606 GN=ATP2A2 PE=1 SV=1	Color2 [DarkGray]	1	4					18.9227	18.7034	17.2331	15.922	17.1125	17.8494
	0.777225	-0.736074	sp|P61313|RL15_HUMAN;tr|A0A2R8YEM3|A0A2R8YEM3_HUMAN;tr|E7EQV9|E7EQV9_HUMAN;tr|E7ENU7|E7ENU7_HUMAN;tr|E7EX53|E7EX53_HUMAN;tr|A0A2R8Y738|A0A2R8Y738_HUMAN	sp|P61313|RL15_HUMAN 60S ribosomal protein L15 OS=Homo sapiens OX=9606 GN=RPL15 PE=1 SV=2;tr|A0A2R8YEM3|A0A2R8YEM3_HUMAN Ribosomal protein L15 (Fragment) OS=Homo sapiens OX=9606 GN=RPL15 PE=1 SV=1;tr|E7EQV9|E7EQV9_HUMAN Ribosomal protein L15 (Fragment) OS=	Color2 [DarkGray]	1	4					21.3956	22.1107	21.8582	22.6273	23.1301	21.8153
	0.772292	1.66133	sp|Q92621|NU205_HUMAN	sp|Q92621|NU205_HUMAN Nuclear pore complex protein Nup205 OS=Homo sapiens OX=9606 GN=NUP205 PE=1 SV=3	Color2 [DarkGray]	1	4					17.4605	16.7059	15.0689	14.5214	16.053	13.6769
	0.765149	0.657117	tr|E9PBF6|E9PBF6_HUMAN;sp|P20700|LMNB1_HUMAN;tr|A0A0D9SFE5|A0A0D9SFE5_HUMAN;tr|A0A0D9SFY5|A0A0D9SFY5_HUMAN	tr|E9PBF6|E9PBF6_HUMAN Lamin-B1 OS=Homo sapiens OX=9606 GN=LMNB1 PE=1 SV=1;sp|P20700|LMNB1_HUMAN Lamin-B1 OS=Homo sapiens OX=9606 GN=LMNB1 PE=1 SV=2;tr|A0A0D9SFE5|A0A0D9SFE5_HUMAN Lamin B1, isoform CRA_a OS=Homo sapiens OX=9606 GN=LMNB1 PE=1 SV=1;tr|A0A0D9	Color2 [DarkGray]	1	4					20.5307	20.0559	19.5746	18.9017	19.4067	19.8816
	0.76043	-0.403255	sp|P06748|NPM_HUMAN	sp|P06748|NPM_HUMAN Nucleophosmin OS=Homo sapiens OX=9606 GN=NPM1 PE=1 SV=2	Color2 [DarkGray]	1	4					27.3171	27.18	26.7127	27.7171	27.5341	27.1683
	0.760368	0.545265	sp|O60832|DKC1_HUMAN;tr|C9IYT0|C9IYT0_HUMAN;tr|H7C0M1|H7C0M1_HUMAN	sp|O60832|DKC1_HUMAN H/ACA ribonucleoprotein complex subunit DKC1 OS=Homo sapiens OX=9606 GN=DKC1 PE=1 SV=3;tr|C9IYT0|C9IYT0_HUMAN H/ACA ribonucleoprotein complex subunit DKC1 (Fragment) OS=Homo sapiens OX=9606 GN=DKC1 PE=1 SV=8;tr|H7C0M1|H7C0M1_HUMAN H/AC	Color2 [DarkGray]	1	4					19.0033	19.8581	19.0089	18.8081	18.9985	18.4279
	0.756951	-1.81483	sp|Q12873|CHD3_HUMAN	sp|Q12873|CHD3_HUMAN Chromodomain-helicase-DNA-binding protein 3 OS=Homo sapiens OX=9606 GN=CHD3 PE=1 SV=3	Color2 [DarkGray]	1	4					14.8034	14.2721	13.9438	14.8082	15.3797	18.2759
	0.754366	-4.11799	sp|P05976|MYL1_HUMAN;sp|P08590|MYL3_HUMAN	sp|P05976|MYL1_HUMAN Myosin light chain 1/3, skeletal muscle isoform OS=Homo sapiens OX=9606 GN=MYL1 PE=2 SV=3;sp|P08590|MYL3_HUMAN Myosin light chain 3 OS=Homo sapiens OX=9606 GN=MYL3 PE=1 SV=3	Color2 [DarkGray]	1	4					21.6806	20.3868	13.8078	23.7073	22.8621	21.6598
	0.750637	-2.04937	sp|P20042|IF2B_HUMAN	sp|P20042|IF2B_HUMAN Eukaryotic translation initiation factor 2 subunit 2 OS=Homo sapiens OX=9606 GN=EIF2S2 PE=1 SV=2	Color2 [DarkGray]	1	4					14.3581	16.9929	16.8192	16.9023	17.4997	19.9162
	0.746444	0.828102	sp|Q96EY1|DNJA3_HUMAN	sp|Q96EY1|DNJA3_HUMAN DnaJ homolog subfamily A member 3, mitochondrial OS=Homo sapiens OX=9606 GN=DNAJA3 PE=1 SV=2	Color2 [DarkGray]	1	4					17.7043	17.5809	17.383	17.6352	15.9074	16.6415
	0.745191	1.42866	sp|Q7Z2W9|RM21_HUMAN;tr|F5H7V8|F5H7V8_HUMAN;tr|H3BUY0|H3BUY0_HUMAN	sp|Q7Z2W9|RM21_HUMAN 39S ribosomal protein L21, mitochondrial OS=Homo sapiens OX=9606 GN=MRPL21 PE=1 SV=2;tr|F5H7V8|F5H7V8_HUMAN 39S ribosomal protein L21, mitochondrial OS=Homo sapiens OX=9606 GN=MRPL21 PE=1 SV=1;tr|H3BUY0|H3BUY0_HUMAN 39S ribosomal prote	Color2 [DarkGray]	1	4					17.7953	15.5869	17.7004	14.9792	16.5989	15.2186
	0.742976	1.03599	tr|E9PCY5|E9PCY5_HUMAN;sp|Q02880|TOP2B_HUMAN	tr|E9PCY5|E9PCY5_HUMAN DNA topoisomerase 2 (Fragment) OS=Homo sapiens OX=9606 GN=TOP2B PE=1 SV=1;sp|Q02880|TOP2B_HUMAN DNA topoisomerase 2-beta OS=Homo sapiens OX=9606 GN=TOP2B PE=1 SV=3	Color2 [DarkGray]	1	4					16.8685	16.1972	16.6057	15.2475	16.6863	14.6295
	0.742167	3.20985	tr|D3YTB1|D3YTB1_HUMAN;sp|P62910|RL32_HUMAN;tr|F8W727|F8W727_HUMAN	tr|D3YTB1|D3YTB1_HUMAN 60S ribosomal protein L32 (Fragment) OS=Homo sapiens OX=9606 GN=RPL32 PE=1 SV=1;sp|P62910|RL32_HUMAN 60S ribosomal protein L32 OS=Homo sapiens OX=9606 GN=RPL32 PE=1 SV=2;tr|F8W727|F8W727_HUMAN 60S ribosomal protein L32 OS=Homo sapien	Color2 [DarkGray]	1	4					19.3082	19.1191	19.5272	13.9885	20.0667	14.2697
	0.732843	0.36277	sp|Q08945|SSRP1_HUMAN	sp|Q08945|SSRP1_HUMAN FACT complex subunit SSRP1 OS=Homo sapiens OX=9606 GN=SSRP1 PE=1 SV=1	Color2 [DarkGray]	1	4					19.198	18.7704	18.706	18.4649	18.8431	18.2781
	0.726003	1.87245	sp|Q8NBJ5|GT251_HUMAN	sp|Q8NBJ5|GT251_HUMAN Procollagen galactosyltransferase 1 OS=Homo sapiens OX=9606 GN=COLGALT1 PE=1 SV=1	Color2 [DarkGray]	1	4					17.5569	16.2606	16.9957	15.9324	16.4192	12.8442
	0.722853	1.26448	tr|A0A087WY61|A0A087WY61_HUMAN;sp|Q14980|NUMA1_HUMAN;tr|H0YFY6|H0YFY6_HUMAN	tr|A0A087WY61|A0A087WY61_HUMAN Nuclear mitotic apparatus protein 1 OS=Homo sapiens OX=9606 GN=NUMA1 PE=1 SV=1;sp|Q14980|NUMA1_HUMAN Nuclear mitotic apparatus protein 1 OS=Homo sapiens OX=9606 GN=NUMA1 PE=1 SV=2;tr|H0YFY6|H0YFY6_HUMAN Nuclear mitotic appara	Color2 [DarkGray]	1	4					20.9325	19.3521	19.3092	18.7347	19.5587	17.5069
	0.720694	2.28061	sp|Q15050|RRS1_HUMAN	sp|Q15050|RRS1_HUMAN Ribosome biogenesis regulatory protein homolog OS=Homo sapiens OX=9606 GN=RRS1 PE=1 SV=2	Color2 [DarkGray]	1	4					15.4548	18.445	19.3119	14.279	17.118	14.9729
	0.718324	0.746339	sp|P38646|GRP75_HUMAN	sp|P38646|GRP75_HUMAN Stress-70 protein, mitochondrial OS=Homo sapiens OX=9606 GN=HSPA9 PE=1 SV=2	Color2 [DarkGray]	1	4					19.8777	19.6433	19.5335	18.9159	19.7534	18.1461
	0.715156	2.31724	sp|Q9NR12|PDLI7_HUMAN;tr|D6RH06|D6RH06_HUMAN	sp|Q9NR12|PDLI7_HUMAN PDZ and LIM domain protein 7 OS=Homo sapiens OX=9606 GN=PDLIM7 PE=1 SV=1;tr|D6RH06|D6RH06_HUMAN PDZ and LIM domain protein 7 (Fragment) OS=Homo sapiens OX=9606 GN=PDLIM7 PE=1 SV=1	Color2 [DarkGray]	1	4					18.0201	21.1113	16.886	17.0229	17.2305	14.8123
	0.714958	1.11683	sp|O94925|GLSK_HUMAN	sp|O94925|GLSK_HUMAN Glutaminase kidney isoform, mitochondrial OS=Homo sapiens OX=9606 GN=GLS PE=1 SV=1	Color2 [DarkGray]	1	4					18.1344	18.3969	16.5727	17.3979	16.4232	15.9324
	0.714644	1.56031	tr|E7EU85|E7EU85_HUMAN;tr|E9PFF5|E9PFF5_HUMAN;tr|B4DXZ6|B4DXZ6_HUMAN;sp|P51114|FXR1_HUMAN;sp|P51116|FXR2_HUMAN	tr|E7EU85|E7EU85_HUMAN Fragile X mental retardation syndrome-related protein 1 OS=Homo sapiens OX=9606 GN=FXR1 PE=1 SV=1;tr|E9PFF5|E9PFF5_HUMAN Fragile X mental retardation syndrome-related protein 1 OS=Homo sapiens OX=9606 GN=FXR1 PE=1 SV=1;tr|B4DXZ6|B4DX	Color2 [DarkGray]	1	4					19.0859	17.7946	17.2317	16.9057	17.6575	14.8681
	0.714126	0.946952	sp|P40939|ECHA_HUMAN;tr|H0YFD6|H0YFD6_HUMAN;tr|A0A2R8Y4F5|A0A2R8Y4F5_HUMAN	sp|P40939|ECHA_HUMAN Trifunctional enzyme subunit alpha, mitochondrial OS=Homo sapiens OX=9606 GN=HADHA PE=1 SV=2;tr|H0YFD6|H0YFD6_HUMAN Trifunctional enzyme subunit alpha, mitochondrial OS=Homo sapiens OX=9606 GN=HADHA PE=1 SV=2;tr|A0A2R8Y4F5|A0A2R8Y4F5_H	Color2 [DarkGray]	1	4					19.348	18.8178	18.412	18.2123	18.6643	16.8602
	0.713884	3.37784	tr|D6RIC3|D6RIC3_HUMAN;sp|Q9Y3C1|NOP16_HUMAN;tr|A0A0C4DGU5|A0A0C4DGU5_HUMAN;tr|A0A087X2G6|A0A087X2G6_HUMAN;tr|D6RC60|D6RC60_HUMAN	tr|D6RIC3|D6RIC3_HUMAN Nucleolar protein 16 OS=Homo sapiens OX=9606 GN=NOP16 PE=1 SV=1;sp|Q9Y3C1|NOP16_HUMAN Nucleolar protein 16 OS=Homo sapiens OX=9606 GN=NOP16 PE=1 SV=2;tr|A0A0C4DGU5|A0A0C4DGU5_HUMAN Nucleolar protein 16 OS=Homo sapiens OX=9606 GN=NOP1	Color2 [DarkGray]	1	4					19.623	19.0936	18.8692	20.0177	14.5189	12.9157
	0.713793	0.722893	sp|P50991|TCPD_HUMAN	sp|P50991|TCPD_HUMAN T-complex protein 1 subunit delta OS=Homo sapiens OX=9606 GN=CCT4 PE=1 SV=4	Color2 [DarkGray]	1	4					21.0359	20.6692	20.6092	20.1761	20.7443	19.2252
	0.713184	-0.955644	tr|U3KQF3|U3KQF3_HUMAN;tr|U3KPZ0|U3KPZ0_HUMAN;sp|P60174|TPIS_HUMAN	tr|U3KQF3|U3KQF3_HUMAN Triosephosphate isomerase (Fragment) OS=Homo sapiens OX=9606 GN=TPI1 PE=1 SV=1;tr|U3KPZ0|U3KPZ0_HUMAN Triosephosphate isomerase (Fragment) OS=Homo sapiens OX=9606 GN=TPI1 PE=1 SV=1;sp|P60174|TPIS_HUMAN Triosephosphate isomerase OS=Ho	Color2 [DarkGray]	1	4					17.6148	17.9108	16.6151	17.4167	18.6231	18.968
	0.71197	-1.50275	tr|A0A0A0MS51|A0A0A0MS51_HUMAN;tr|A0A0A0MT01|A0A0A0MT01_HUMAN;sp|P06396|GELS_HUMAN	tr|A0A0A0MS51|A0A0A0MS51_HUMAN Gelsolin OS=Homo sapiens OX=9606 GN=GSN PE=1 SV=1;tr|A0A0A0MT01|A0A0A0MT01_HUMAN Gelsolin OS=Homo sapiens OX=9606 GN=GSN PE=1 SV=1;sp|P06396|GELS_HUMAN Gelsolin OS=Homo sapiens OX=9606 GN=GSN PE=1 SV=1	Color2 [DarkGray]	1	4					18.7093	18.978	19.6978	21.8783	21.1742	18.8408
	0.711634	0.841857	sp|P46783|RS10_HUMAN;tr|A0A2R8Y6L3|A0A2R8Y6L3_HUMAN;tr|F6U211|F6U211_HUMAN;sp|Q9NQ39|RS10L_HUMAN;tr|A0A2R8Y7H1|A0A2R8Y7H1_HUMAN;tr|A0A2R8YFH6|A0A2R8YFH6_HUMAN;tr|A0A1W2PQS6|A0A1W2PQS6_HUMAN	sp|P46783|RS10_HUMAN 40S ribosomal protein S10 OS=Homo sapiens OX=9606 GN=RPS10 PE=1 SV=1;tr|A0A2R8Y6L3|A0A2R8Y6L3_HUMAN RPS10-NUDT3 readthrough (Fragment) OS=Homo sapiens OX=9606 GN=RPS10-NUDT3 PE=4 SV=1;tr|F6U211|F6U211_HUMAN 40S ribosomal protein S10 OS	Color2 [DarkGray]	1	4					20.3934	20.6157	19.9486	19.0423	20.4815	18.9083
	0.709566	1.45551	sp|O95478|NSA2_HUMAN;tr|A0A0A0MQZ6|A0A0A0MQZ6_HUMAN	sp|O95478|NSA2_HUMAN Ribosome biogenesis protein NSA2 homolog OS=Homo sapiens OX=9606 GN=NSA2 PE=1 SV=1;tr|A0A0A0MQZ6|A0A0A0MQZ6_HUMAN Ribosome biogenesis protein NSA2 homolog OS=Homo sapiens OX=9606 GN=NSA2 PE=1 SV=1	Color2 [DarkGray]	1	4					18.8418	18.1506	17.9444	16.7896	18.4421	15.3387
	0.708043	-1.88846	tr|M0QZK8|M0QZK8_HUMAN;sp|O75223|GGCT_HUMAN	tr|M0QZK8|M0QZK8_HUMAN Uncharacterized protein OS=Homo sapiens OX=9606 PE=4 SV=1;sp|O75223|GGCT_HUMAN Gamma-glutamylcyclotransferase OS=Homo sapiens OX=9606 GN=GGCT PE=1 SV=1	Color2 [DarkGray]	1	4					19.1406	20.1765	18.5823	18.9835	21.9057	22.6755
	0.706969	1.05733	sp|O75369|FLNB_HUMAN;tr|E7EN95|E7EN95_HUMAN	sp|O75369|FLNB_HUMAN Filamin-B OS=Homo sapiens OX=9606 GN=FLNB PE=1 SV=2;tr|E7EN95|E7EN95_HUMAN Filamin-B OS=Homo sapiens OX=9606 GN=FLNB PE=1 SV=1	Color2 [DarkGray]	1	4					17.1694	17.27	16.0757	16.5429	16.1239	14.6762
	0.706691	-2.30073	tr|A8MX94|A8MX94_HUMAN;sp|P09211|GSTP1_HUMAN;tr|A0A2R8Y5E5|A0A2R8Y5E5_HUMAN;tr|A0A087X2E9|A0A087X2E9_HUMAN	tr|A8MX94|A8MX94_HUMAN Glutathione S-transferase P OS=Homo sapiens OX=9606 GN=GSTP1 PE=1 SV=1;sp|P09211|GSTP1_HUMAN Glutathione S-transferase P OS=Homo sapiens OX=9606 GN=GSTP1 PE=1 SV=2;tr|A0A2R8Y5E5|A0A2R8Y5E5_HUMAN Glutathione S-transferase P OS=Homo sa	Color2 [DarkGray]	1	4					19.2888	14.7277	18.6327	19.05	19.9988	20.5027
	0.703266	1.01858	tr|A0A3B3ITD8|A0A3B3ITD8_HUMAN;sp|P52948|NUP98_HUMAN	tr|A0A3B3ITD8|A0A3B3ITD8_HUMAN Nuclear pore complex protein Nup98-Nup96 OS=Homo sapiens OX=9606 GN=NUP98 PE=1 SV=1;sp|P52948|NUP98_HUMAN Nuclear pore complex protein Nup98-Nup96 OS=Homo sapiens OX=9606 GN=NUP98 PE=1 SV=4	Color2 [DarkGray]	1	4					16.2576	15.2783	15.0872	14.6284	15.4218	13.5171
	0.701615	0.974781	tr|A0A0U1RRM1|A0A0U1RRM1_HUMAN;sp|Q8WXI9|P66B_HUMAN	tr|A0A0U1RRM1|A0A0U1RRM1_HUMAN Transcriptional repressor p66-beta OS=Homo sapiens OX=9606 GN=GATAD2B PE=1 SV=1;sp|Q8WXI9|P66B_HUMAN Transcriptional repressor p66-beta OS=Homo sapiens OX=9606 GN=GATAD2B PE=1 SV=1	Color2 [DarkGray]	1	4					18.4764	16.3975	17.9133	16.3872	16.6517	16.8239
	0.696009	0.601597	sp|P18583|SON_HUMAN	sp|P18583|SON_HUMAN Protein SON OS=Homo sapiens OX=9606 GN=SON PE=1 SV=4	Color2 [DarkGray]	1	4					15.1598	16.2964	15.1307	15.0027	15.0282	14.7511
	0.691367	-1.26369	sp|Q9UGM3|DMBT1_HUMAN	sp|Q9UGM3|DMBT1_HUMAN Deleted in malignant brain tumors 1 protein OS=Homo sapiens OX=9606 GN=DMBT1 PE=1 SV=2	Color2 [DarkGray]	1	4					16.2756	14.2239	14.2935	15.2744	16.9475	16.362
	0.687461	2.82611	tr|A0A087WYR0|A0A087WYR0_HUMAN;sp|P09132|SRP19_HUMAN	tr|A0A087WYR0|A0A087WYR0_HUMAN Signal recognition particle 19 kDa protein OS=Homo sapiens OX=9606 GN=SRP19 PE=1 SV=1;sp|P09132|SRP19_HUMAN Signal recognition particle 19 kDa protein OS=Homo sapiens OX=9606 GN=SRP19 PE=1 SV=3	Color2 [DarkGray]	1	4					15.8527	19.4304	18.5491	13.7396	18.1733	13.441
	0.687353	0.448826	sp|O75477|ERLN1_HUMAN;tr|B0QZ43|B0QZ43_HUMAN	sp|O75477|ERLN1_HUMAN Erlin-1 OS=Homo sapiens OX=9606 GN=ERLIN1 PE=1 SV=2;tr|B0QZ43|B0QZ43_HUMAN Erlin-1 (Fragment) OS=Homo sapiens OX=9606 GN=ERLIN1 PE=1 SV=1	Color2 [DarkGray]	1	4					21.7318	21.2075	21.2404	21.201	21.1757	20.4566
	0.684961	1.98046	sp|O43818|U3IP2_HUMAN	sp|O43818|U3IP2_HUMAN U3 small nucleolar RNA-interacting protein 2 OS=Homo sapiens OX=9606 GN=RRP9 PE=1 SV=1	Color2 [DarkGray]	1	4					19.5692	19.4626	20.1946	19.1863	15.1758	18.9228
	0.68285	-1.36829	sp|P31944|CASPE_HUMAN	sp|P31944|CASPE_HUMAN Caspase-14 OS=Homo sapiens OX=9606 GN=CASP14 PE=1 SV=2	Color2 [DarkGray]	1	4					21.9898	21.0716	22.8577	22.503	22.681	24.84
	0.682803	2.12289	tr|I3L204|I3L204_HUMAN;tr|I3L3Y6|I3L3Y6_HUMAN;tr|I3L3F5|I3L3F5_HUMAN	tr|I3L204|I3L204_HUMAN Unconventional myosin-Ic (Fragment) OS=Homo sapiens OX=9606 GN=MYO1C PE=1 SV=2;tr|I3L3Y6|I3L3Y6_HUMAN Unconventional myosin-Ic (Fragment) OS=Homo sapiens OX=9606 GN=MYO1C PE=1 SV=1;tr|I3L3F5|I3L3F5_HUMAN Unconventional myosin-Ic (Fra	Color2 [DarkGray]	1	4					16.8111	18.4403	18.2733	18.3447	14.5471	14.2642
	0.682456	1.0576	tr|A0A0B4J1Z1|A0A0B4J1Z1_HUMAN;tr|C9JAB2|C9JAB2_HUMAN;sp|Q16629|SRSF7_HUMAN	tr|A0A0B4J1Z1|A0A0B4J1Z1_HUMAN Serine/arginine-rich-splicing factor 7 OS=Homo sapiens OX=9606 GN=SRSF7 PE=1 SV=1;tr|C9JAB2|C9JAB2_HUMAN Serine/arginine-rich-splicing factor 7 OS=Homo sapiens OX=9606 GN=SRSF7 PE=1 SV=1;sp|Q16629|SRSF7_HUMAN Serine/arginine-	Color2 [DarkGray]	1	4					21.2446	20.3694	19.6914	20.2832	19.4422	18.4072
	0.681158	-1.01909	sp|P29508|SPB3_HUMAN	sp|P29508|SPB3_HUMAN Serpin B3 OS=Homo sapiens OX=9606 GN=SERPINB3 PE=1 SV=2	Color2 [DarkGray]	1	4					21.44	20.743	20.2823	21.1379	21.3695	23.0153
	0.679766	-1.00278	tr|J3QR09|J3QR09_HUMAN;tr|J3KTE4|J3KTE4_HUMAN;sp|P84098|RL19_HUMAN	tr|J3QR09|J3QR09_HUMAN Ribosomal protein L19 OS=Homo sapiens OX=9606 GN=RPL19 PE=1 SV=1;tr|J3KTE4|J3KTE4_HUMAN Ribosomal protein L19 OS=Homo sapiens OX=9606 GN=RPL19 PE=1 SV=1;sp|P84098|RL19_HUMAN 60S ribosomal protein L19 OS=Homo sapiens OX=9606 GN=RPL19	Color2 [DarkGray]	1	4					23.1869	24.6837	22.5231	24.1473	24.8433	24.4114
	0.670673	1.87211	tr|K7ER90|K7ER90_HUMAN;tr|K7EL20|K7EL20_HUMAN;sp|O75821|EIF3G_HUMAN	tr|K7ER90|K7ER90_HUMAN Eukaryotic translation initiation factor 3 subunit G (Fragment) OS=Homo sapiens OX=9606 GN=EIF3G PE=1 SV=1;tr|K7EL20|K7EL20_HUMAN Eukaryotic translation initiation factor 3 subunit G (Fragment) OS=Homo sapiens OX=9606 GN=EIF3G PE=1 S	Color2 [DarkGray]	1	4					15.3392	18.5045	17.1581	16.0079	13.3813	15.9963
	0.665414	0.923893	sp|Q86UP2|KTN1_HUMAN	sp|Q86UP2|KTN1_HUMAN Kinectin OS=Homo sapiens OX=9606 GN=KTN1 PE=1 SV=1	Color2 [DarkGray]	1	4					17.8005	16.4767	16.1796	15.7235	16.6303	15.3313
	0.665382	0.92608	tr|E9PK47|E9PK47_HUMAN;sp|P11217|PYGM_HUMAN;sp|P11216|PYGB_HUMAN;sp|P06737|PYGL_HUMAN;tr|H0Y4Z6|H0Y4Z6_HUMAN	tr|E9PK47|E9PK47_HUMAN Alpha-1,4 glucan phosphorylase OS=Homo sapiens OX=9606 GN=PYGL PE=1 SV=1;sp|P11217|PYGM_HUMAN Glycogen phosphorylase, muscle form OS=Homo sapiens OX=9606 GN=PYGM PE=1 SV=6;sp|P11216|PYGB_HUMAN Glycogen phosphorylase, brain form OS=Ho	Color2 [DarkGray]	1	4					15.7329	15.2555	15.7916	14.8636	15.6078	13.5304
	0.653134	2.38451	sp|Q9ULE4|F184B_HUMAN	sp|Q9ULE4|F184B_HUMAN Protein FAM184B OS=Homo sapiens OX=9606 GN=FAM184B PE=2 SV=3	Color2 [DarkGray]	1	4					20.2271	17.7287	17.5382	15.5644	18.7764	13.9996
	0.652785	1.4352	sp|Q14676|MDC1_HUMAN	sp|Q14676|MDC1_HUMAN Mediator of DNA damage checkpoint protein 1 OS=Homo sapiens OX=9606 GN=MDC1 PE=1 SV=3	Color2 [DarkGray]	1	4					18.0449	18.2498	17.6638	18.5048	15.697	15.451
	0.645061	1.36045	tr|C9JW69|C9JW69_HUMAN;sp|P18754|RCC1_HUMAN;tr|C9JRH2|C9JRH2_HUMAN;tr|C9J3R0|C9J3R0_HUMAN;tr|C9JMJ4|C9JMJ4_HUMAN;tr|C9JQZ4|C9JQZ4_HUMAN	tr|C9JW69|C9JW69_HUMAN Regulator of chromosome condensation (Fragment) OS=Homo sapiens OX=9606 GN=RCC1 PE=1 SV=1;sp|P18754|RCC1_HUMAN Regulator of chromosome condensation OS=Homo sapiens OX=9606 GN=RCC1 PE=1 SV=1;tr|C9JRH2|C9JRH2_HUMAN Regulator of chromos	Color2 [DarkGray]	1	4					19.2765	17.8221	17.6813	16.2655	18.4975	15.9357
	0.6448	-0.93265	tr|Q2L6G8|Q2L6G8_HUMAN;tr|G8JLG2|G8JLG2_HUMAN;sp|Q15517|CDSN_HUMAN	tr|Q2L6G8|Q2L6G8_HUMAN CDSN OS=Homo sapiens OX=9606 GN=CDSN PE=1 SV=1;tr|G8JLG2|G8JLG2_HUMAN CDSN OS=Homo sapiens OX=9606 GN=CDSN PE=1 SV=1;sp|Q15517|CDSN_HUMAN Corneodesmosin OS=Homo sapiens OX=9606 GN=CDSN PE=1 SV=3	Color2 [DarkGray]	1	4					19.6237	20.5828	18.7201	19.843	20.8364	21.0453
	0.642697	1.13459	sp|O94776|MTA2_HUMAN	sp|O94776|MTA2_HUMAN Metastasis-associated protein MTA2 OS=Homo sapiens OX=9606 GN=MTA2 PE=1 SV=1	Color2 [DarkGray]	1	4					18.8982	18.3766	18.2733	18.565	17.6517	15.9278
	0.640087	0.841349	sp|Q9NY93|DDX56_HUMAN;tr|H7C3E9|H7C3E9_HUMAN;tr|G3V0G3|G3V0G3_HUMAN;tr|F8WDT8|F8WDT8_HUMAN	sp|Q9NY93|DDX56_HUMAN Probable ATP-dependent RNA helicase DDX56 OS=Homo sapiens OX=9606 GN=DDX56 PE=1 SV=1;tr|H7C3E9|H7C3E9_HUMAN Probable ATP-dependent RNA helicase DDX56 (Fragment) OS=Homo sapiens OX=9606 GN=DDX56 PE=1 SV=1;tr|G3V0G3|G3V0G3_HUMAN DEAD (A	Color2 [DarkGray]	1	4					18.4044	18.8835	19.2004	18.9982	17.8431	17.123
	0.634845	-0.546331	sp|P31151|S10A7_HUMAN	sp|P31151|S10A7_HUMAN Protein S100-A7 OS=Homo sapiens OX=9606 GN=S100A7 PE=1 SV=4	Color2 [DarkGray]	1	4					23.1756	22.1431	22.0994	22.7127	23.2728	23.0715
	0.63461	-1.47725	sp|Q53RT3|APRV1_HUMAN	sp|Q53RT3|APRV1_HUMAN Retroviral-like aspartic protease 1 OS=Homo sapiens OX=9606 GN=ASPRV1 PE=1 SV=1	Color2 [DarkGray]	1	4					15.5081	18.7898	17.3185	17.843	18.8334	19.3717
	0.63213	-1.79895	sp|P63104|1433Z_HUMAN;tr|E7EX29|E7EX29_HUMAN;tr|E7ESK7|E7ESK7_HUMAN;tr|E5RGE1|E5RGE1_HUMAN;tr|E5RIR4|E5RIR4_HUMAN;tr|E9PD24|E9PD24_HUMAN;tr|E7EVZ2|E7EVZ2_HUMAN;tr|B0AZS6|B0AZS6_HUMAN	sp|P63104|1433Z_HUMAN 14-3-3 protein zeta/delta OS=Homo sapiens OX=9606 GN=YWHAZ PE=1 SV=1;tr|E7EX29|E7EX29_HUMAN 14-3-3 protein zeta/delta (Fragment) OS=Homo sapiens OX=9606 GN=YWHAZ PE=1 SV=1;tr|E7ESK7|E7ESK7_HUMAN 14-3-3 protein zeta/delta (Fragment) OS	Color2 [DarkGray]	1	4					17.007	16.8208	17.6526	19.6937	16.5092	20.6743
	0.627444	0.446494	sp|P55084|ECHB_HUMAN;tr|B5MD38|B5MD38_HUMAN;tr|F5GZQ3|F5GZQ3_HUMAN	sp|P55084|ECHB_HUMAN Trifunctional enzyme subunit beta, mitochondrial OS=Homo sapiens OX=9606 GN=HADHB PE=1 SV=3;tr|B5MD38|B5MD38_HUMAN Trifunctional enzyme subunit beta, mitochondrial OS=Homo sapiens OX=9606 GN=HADHB PE=1 SV=1;tr|F5GZQ3|F5GZQ3_HUMAN Trifu	Color2 [DarkGray]	1	4					21.2826	21.0851	20.959	20.6339	21.2064	20.1469
	0.625098	-1.04971	sp|Q08554|DSC1_HUMAN	sp|Q08554|DSC1_HUMAN Desmocollin-1 OS=Homo sapiens OX=9606 GN=DSC1 PE=1 SV=2	Color2 [DarkGray]	1	4					20.2835	21.0499	18.8363	20.3339	21.4537	21.5313
	0.624222	-0.695465	sp|Q8NE71|ABCF1_HUMAN;tr|H0YGW7|H0YGW7_HUMAN	sp|Q8NE71|ABCF1_HUMAN ATP-binding cassette sub-family F member 1 OS=Homo sapiens OX=9606 GN=ABCF1 PE=1 SV=2;tr|H0YGW7|H0YGW7_HUMAN ATP-binding cassette sub-family F member 1 (Fragment) OS=Homo sapiens OX=9606 GN=ABCF1 PE=1 SV=1	Color2 [DarkGray]	1	4					16.3857	15.6508	14.9102	16.7289	15.8383	16.4658
	0.623232	-1.31053	sp|Q9GZS1|RPA49_HUMAN;tr|E7EX70|E7EX70_HUMAN	sp|Q9GZS1|RPA49_HUMAN DNA-directed RNA polymerase I subunit RPA49 OS=Homo sapiens OX=9606 GN=POLR1E PE=1 SV=3;tr|E7EX70|E7EX70_HUMAN DNA-directed RNA polymerase I subunit RPA49 OS=Homo sapiens OX=9606 GN=POLR1E PE=1 SV=2	Color2 [DarkGray]	1	4					16.8385	16.6288	16.2302	16.7898	17.1148	19.7245
	0.62252	1.96433	sp|Q13283|G3BP1_HUMAN	sp|Q13283|G3BP1_HUMAN Ras GTPase-activating protein-binding protein 1 OS=Homo sapiens OX=9606 GN=G3BP1 PE=1 SV=1	Color2 [DarkGray]	1	4					19.5457	19.2648	18.8657	17.2837	19.6836	14.8158
	0.621926	2.34204	tr|E7EPW2|E7EPW2_HUMAN;sp|P82663|RT25_HUMAN	tr|E7EPW2|E7EPW2_HUMAN 28S ribosomal protein S25, mitochondrial OS=Homo sapiens OX=9606 GN=MRPS25 PE=1 SV=1;sp|P82663|RT25_HUMAN 28S ribosomal protein S25, mitochondrial OS=Homo sapiens OX=9606 GN=MRPS25 PE=1 SV=1	Color2 [DarkGray]	1	4					20.1313	20.3179	20.1738	19.0546	20.0156	14.5267
	0.621063	3.09536	sp|Q9NP64|NO40_HUMAN;tr|A0A0D9SEW3|A0A0D9SEW3_HUMAN;tr|A0A087WXF8|A0A087WXF8_HUMAN;tr|A0A087WXU5|A0A087WXU5_HUMAN;tr|A0A087WYV3|A0A087WYV3_HUMAN	sp|Q9NP64|NO40_HUMAN Nucleolar protein of 40 kDa OS=Homo sapiens OX=9606 GN=ZCCHC17 PE=1 SV=1;tr|A0A0D9SEW3|A0A0D9SEW3_HUMAN Nucleolar protein of 40 kDa OS=Homo sapiens OX=9606 GN=ZCCHC17 PE=1 SV=1;tr|A0A087WXF8|A0A087WXF8_HUMAN Nucleolar protein of 40 kDa	Color2 [DarkGray]	1	4					21.1835	19.5641	19.533	21.311	14.3719	15.3117
	0.615746	0.790443	tr|Q5JR04|Q5JR04_HUMAN;sp|Q9HCE1|MOV10_HUMAN	tr|Q5JR04|Q5JR04_HUMAN Helicase MOV-10 OS=Homo sapiens OX=9606 GN=MOV10 PE=1 SV=1;sp|Q9HCE1|MOV10_HUMAN Helicase MOV-10 OS=Homo sapiens OX=9606 GN=MOV10 PE=1 SV=2	Color2 [DarkGray]	1	4					19.0121	18.1877	19.3323	18.534	18.5028	17.1239
	0.615118	0.717958	sp|Q07955|SRSF1_HUMAN;tr|J3KTL2|J3KTL2_HUMAN	sp|Q07955|SRSF1_HUMAN Serine/arginine-rich splicing factor 1 OS=Homo sapiens OX=9606 GN=SRSF1 PE=1 SV=2;tr|J3KTL2|J3KTL2_HUMAN Serine/arginine-rich-splicing factor 1 OS=Homo sapiens OX=9606 GN=SRSF1 PE=1 SV=1	Color2 [DarkGray]	1	4					21.5403	20.7634	20.3251	19.9276	20.9104	19.637
	0.612595	0.722925	sp|Q14204|DYHC1_HUMAN;tr|A0A2R8Y706|A0A2R8Y706_HUMAN	sp|Q14204|DYHC1_HUMAN Cytoplasmic dynein 1 heavy chain 1 OS=Homo sapiens OX=9606 GN=DYNC1H1 PE=1 SV=5;tr|A0A2R8Y706|A0A2R8Y706_HUMAN Cytoplasmic dynein 1 heavy chain 1 (Fragment) OS=Homo sapiens OX=9606 GN=DYNC1H1 PE=1 SV=1	Color2 [DarkGray]	1	4					18.0685	16.7085	17.0098	16.6516	17.0506	15.9159
	0.611402	0.646062	sp|Q8N1F7|NUP93_HUMAN;tr|H3BVG0|H3BVG0_HUMAN;tr|H3BRD9|H3BRD9_HUMAN;tr|H3BV15|H3BV15_HUMAN	sp|Q8N1F7|NUP93_HUMAN Nuclear pore complex protein Nup93 OS=Homo sapiens OX=9606 GN=NUP93 PE=1 SV=2;tr|H3BVG0|H3BVG0_HUMAN Nuclear pore complex protein Nup93 OS=Homo sapiens OX=9606 GN=NUP93 PE=1 SV=1;tr|H3BRD9|H3BRD9_HUMAN Nuclear pore complex protein Nup	Color2 [DarkGray]	1	4					17.6713	17.5372	16.4986	16.0992	17.1212	16.5485
	0.61123	-1.24055	tr|K7EMM8|K7EMM8_HUMAN;sp|Q49A26|GLYR1_HUMAN	tr|K7EMM8|K7EMM8_HUMAN Putative oxidoreductase GLYR1 (Fragment) OS=Homo sapiens OX=9606 GN=GLYR1 PE=1 SV=2;sp|Q49A26|GLYR1_HUMAN Putative oxidoreductase GLYR1 OS=Homo sapiens OX=9606 GN=GLYR1 PE=1 SV=4	Color2 [DarkGray]	1	4					16.9609	15.3246	13.9161	16.99	16.7395	16.1937
	0.603647	1.50809	tr|D6RH20|D6RH20_HUMAN;tr|G5EA06|G5EA06_HUMAN;sp|Q92552|RT27_HUMAN;tr|D6RJC7|D6RJC7_HUMAN	tr|D6RH20|D6RH20_HUMAN 28S ribosomal protein S27, mitochondrial (Fragment) OS=Homo sapiens OX=9606 GN=MRPS27 PE=1 SV=1;tr|G5EA06|G5EA06_HUMAN 28S ribosomal protein S27, mitochondrial OS=Homo sapiens OX=9606 GN=MRPS27 PE=1 SV=1;sp|Q92552|RT27_HUMAN 28S ribo	Color2 [DarkGray]	1	4					19.9632	18.7995	18.9022	17.4012	19.6779	16.0616
	0.602972	0.164621	sp|O95399|UTS2_HUMAN;tr|Q5H8X8|Q5H8X8_HUMAN	sp|O95399|UTS2_HUMAN Urotensin-2 OS=Homo sapiens OX=9606 GN=UTS2 PE=1 SV=1;tr|Q5H8X8|Q5H8X8_HUMAN Urotensin-2 OS=Homo sapiens OX=9606 GN=UTS2 PE=1 SV=1	Color2 [DarkGray]	1	4					21.5662	21.3923	21.2335	21.0817	21.3174	21.2989
	0.599908	1.07353	sp|P17987|TCPA_HUMAN;tr|E7EQR6|E7EQR6_HUMAN;tr|F5H282|F5H282_HUMAN;tr|E7ERF2|E7ERF2_HUMAN	sp|P17987|TCPA_HUMAN T-complex protein 1 subunit alpha OS=Homo sapiens OX=9606 GN=TCP1 PE=1 SV=1;tr|E7EQR6|E7EQR6_HUMAN T-complex protein 1 subunit alpha OS=Homo sapiens OX=9606 GN=TCP1 PE=1 SV=1;tr|F5H282|F5H282_HUMAN T-complex protein 1 subunit alpha OS=	Color2 [DarkGray]	1	4					22.5333	24.2492	21.8643	21.9732	22.3522	21.101
	0.596347	3.24081	tr|I3L3Q7|I3L3Q7_HUMAN;tr|I3L3B0|I3L3B0_HUMAN;sp|Q07021|C1QBP_HUMAN	tr|I3L3Q7|I3L3Q7_HUMAN Complement component 1 Q subcomponent-binding protein, mitochondrial (Fragment) OS=Homo sapiens OX=9606 GN=C1QBP PE=1 SV=1;tr|I3L3B0|I3L3B0_HUMAN Complement component 1 Q subcomponent-binding protein, mitochondrial OS=Homo sapiens OX	Color2 [DarkGray]	1	4					19.0956	20.3902	19.2887	14.471	21.1099	13.4711
	0.593976	0.583865	sp|Q99613|EIF3C_HUMAN;sp|B5ME19|EIFCL_HUMAN	sp|Q99613|EIF3C_HUMAN Eukaryotic translation initiation factor 3 subunit C OS=Homo sapiens OX=9606 GN=EIF3C PE=1 SV=1;sp|B5ME19|EIFCL_HUMAN Eukaryotic translation initiation factor 3 subunit C-like protein OS=Homo sapiens OX=9606 GN=EIF3CL PE=3 SV=1	Color2 [DarkGray]	1	4					19.2486	18.8389	18.8752	18.9351	18.7002	17.5758
	0.588811	-0.319291	sp|P07355|ANXA2_HUMAN;tr|H0YN42|H0YN42_HUMAN;tr|H0YMU9|H0YMU9_HUMAN;tr|H0YMD0|H0YMD0_HUMAN;sp|A6NMY6|AXA2L_HUMAN;tr|H0YKS4|H0YKS4_HUMAN;tr|H0YM50|H0YM50_HUMAN;tr|H0YMM1|H0YMM1_HUMAN	sp|P07355|ANXA2_HUMAN Annexin A2 OS=Homo sapiens OX=9606 GN=ANXA2 PE=1 SV=2;tr|H0YN42|H0YN42_HUMAN Annexin (Fragment) OS=Homo sapiens OX=9606 GN=ANXA2 PE=1 SV=1;tr|H0YMU9|H0YMU9_HUMAN Annexin OS=Homo sapiens OX=9606 GN=ANXA2 PE=1 SV=1;tr|H0YMD0|H0YMD0_HUMA	Color2 [DarkGray]	1	4					23.2777	23.3333	22.8228	23.1458	23.7699	23.4759
	0.584052	0.374903	sp|Q5VTE0|EF1A3_HUMAN;sp|P68104|EF1A1_HUMAN;tr|A0A087WVQ9|A0A087WVQ9_HUMAN;tr|A0A087WV01|A0A087WV01_HUMAN	sp|Q5VTE0|EF1A3_HUMAN Putative elongation factor 1-alpha-like 3 OS=Homo sapiens OX=9606 GN=EEF1A1P5 PE=5 SV=1;sp|P68104|EF1A1_HUMAN Elongation factor 1-alpha 1 OS=Homo sapiens OX=9606 GN=EEF1A1 PE=1 SV=1;tr|A0A087WVQ9|A0A087WVQ9_HUMAN Elongation factor 1-a	Color2 [DarkGray]	1	4					25.0899	24.7614	24.2467	24.1399	24.6162	24.2173
	0.583766	1.07692	sp|P32322|P5CR1_HUMAN;tr|E2QRB3|E2QRB3_HUMAN;tr|J3QL24|J3QL24_HUMAN;tr|J3KQ22|J3KQ22_HUMAN;tr|J3QR88|J3QR88_HUMAN;tr|J3QLK9|J3QLK9_HUMAN;tr|J3QL23|J3QL23_HUMAN;tr|J3QL32|J3QL32_HUMAN	sp|P32322|P5CR1_HUMAN Pyrroline-5-carboxylate reductase 1, mitochondrial OS=Homo sapiens OX=9606 GN=PYCR1 PE=1 SV=2;tr|E2QRB3|E2QRB3_HUMAN Pyrroline-5-carboxylate reductase 1, isoform CRA_c OS=Homo sapiens OX=9606 GN=PYCR1 PE=1 SV=2;tr|J3QL24|J3QL24_HUMAN	Color2 [DarkGray]	1	4					21.5236	21.2275	19.5134	20.4619	19.9124	18.6593
	0.577087	-0.29	sp|P62913|RL11_HUMAN;tr|Q5VVC8|Q5VVC8_HUMAN	sp|P62913|RL11_HUMAN 60S ribosomal protein L11 OS=Homo sapiens OX=9606 GN=RPL11 PE=1 SV=2;tr|Q5VVC8|Q5VVC8_HUMAN 60S ribosomal protein L11 OS=Homo sapiens OX=9606 GN=RPL11 PE=1 SV=2	Color2 [DarkGray]	1	4					24.3356	23.7191	23.9731	24.3798	24.4813	24.0367
	0.56275	0.906735	sp|Q8IY81|SPB1_HUMAN	sp|Q8IY81|SPB1_HUMAN pre-rRNA 2-O-ribose RNA methyltransferase FTSJ3 OS=Homo sapiens OX=9606 GN=FTSJ3 PE=1 SV=2	Color2 [DarkGray]	1	4					18.1447	18.6209	18.2792	17.1526	18.7743	16.3977
	0.561636	0.572453	sp|Q9HAN9|NMNA1_HUMAN;tr|B1AN62|B1AN62_HUMAN	sp|Q9HAN9|NMNA1_HUMAN Nicotinamide/nicotinic acid mononucleotide adenylyltransferase 1 OS=Homo sapiens OX=9606 GN=NMNAT1 PE=1 SV=1;tr|B1AN62|B1AN62_HUMAN Nicotinamide/nicotinic acid mononucleotide adenylyltransferase 1 OS=Homo sapiens OX=9606 GN=NMNAT1 PE=	Color2 [DarkGray]	1	4					18.534	17.1046	18.0121	17.4172	17.5449	16.9713
	0.561163	0.396983	tr|H3BMH2|H3BMH2_HUMAN;tr|H3BSC1|H3BSC1_HUMAN;sp|P62491|RB11A_HUMAN;sp|Q15907|RB11B_HUMAN	tr|H3BMH2|H3BMH2_HUMAN Ras-related protein Rab-11A (Fragment) OS=Homo sapiens OX=9606 GN=RAB11A PE=4 SV=1;tr|H3BSC1|H3BSC1_HUMAN Ras-related protein Rab-11A OS=Homo sapiens OX=9606 GN=RAB11A PE=1 SV=1;sp|P62491|RB11A_HUMAN Ras-related protein Rab-11A OS=Ho	Color2 [DarkGray]	1	4					21.3798	20.8925	20.4764	20.2456	20.8431	20.4689
	0.560728	0.439582	sp|Q9H6W3|RIOX1_HUMAN	sp|Q9H6W3|RIOX1_HUMAN Ribosomal oxygenase 1 OS=Homo sapiens OX=9606 GN=RIOX1 PE=1 SV=2	Color2 [DarkGray]	1	4					18.8963	18.216	18.8276	18.3914	18.559	17.6708
	0.557872	-2.62233	sp|P32119|PRDX2_HUMAN	sp|P32119|PRDX2_HUMAN Peroxiredoxin-2 OS=Homo sapiens OX=9606 GN=PRDX2 PE=1 SV=5	Color2 [DarkGray]	1	4					18.537	20.321	14.1062	18.4496	20.6537	21.7279
	0.556686	1.2946	sp|Q9HC07|TM165_HUMAN;tr|V9GY93|V9GY93_HUMAN	sp|Q9HC07|TM165_HUMAN Transmembrane protein 165 OS=Homo sapiens OX=9606 GN=TMEM165 PE=1 SV=1;tr|V9GY93|V9GY93_HUMAN GDT1 family protein (Fragment) OS=Homo sapiens OX=9606 GN=TMEM165 PE=1 SV=1	Color2 [DarkGray]	1	4					19.4455	17.4344	18.3355	17.8236	18.0927	15.4153
	0.555684	0.332097	sp|P14625|ENPL_HUMAN	sp|P14625|ENPL_HUMAN Endoplasmin OS=Homo sapiens OX=9606 GN=HSP90B1 PE=1 SV=1	Color2 [DarkGray]	1	4					20.5657	20.6044	20.2808	19.7644	20.6036	20.0867
	0.553446	-0.818576	sp|Q9Y3U8|RL36_HUMAN;tr|J3QSB5|J3QSB5_HUMAN	sp|Q9Y3U8|RL36_HUMAN 60S ribosomal protein L36 OS=Homo sapiens OX=9606 GN=RPL36 PE=1 SV=3;tr|J3QSB5|J3QSB5_HUMAN 60S ribosomal protein L36 OS=Homo sapiens OX=9606 GN=RPL36 PE=1 SV=1	Color2 [DarkGray]	1	4					24.4939	22.944	22.542	24.2958	24.5263	23.6136
	0.548121	1.05482	sp|P05023|AT1A1_HUMAN	sp|P05023|AT1A1_HUMAN Sodium/potassium-transporting ATPase subunit alpha-1 OS=Homo sapiens OX=9606 GN=ATP1A1 PE=1 SV=1	Color2 [DarkGray]	1	4					17.5358	16.7819	17.0184	16.586	17.1403	14.4453
	0.548114	0.354383	sp|Q92804|RBP56_HUMAN;tr|A0A075B7D9|A0A075B7D9_HUMAN	sp|Q92804|RBP56_HUMAN TATA-binding protein-associated factor 2N OS=Homo sapiens OX=9606 GN=TAF15 PE=1 SV=1;tr|A0A075B7D9|A0A075B7D9_HUMAN TATA-binding protein-associated factor 2N OS=Homo sapiens OX=9606 GN=TAF15 PE=1 SV=1	Color2 [DarkGray]	1	4					23.4791	23.5458	22.9088	22.722	23.3597	22.7889
	0.545987	0.519162	sp|P62191|PRS4_HUMAN	sp|P62191|PRS4_HUMAN 26S proteasome regulatory subunit 4 OS=Homo sapiens OX=9606 GN=PSMC1 PE=1 SV=1	Color2 [DarkGray]	1	4					17.8661	17.2346	18.4562	17.3852	17.7008	16.9133
	0.54526	1.06314	tr|F1T0B3|F1T0B3_HUMAN;tr|A0A087X2G1|A0A087X2G1_HUMAN;sp|Q92499|DDX1_HUMAN	tr|F1T0B3|F1T0B3_HUMAN ATP-dependent RNA helicase DDX1 OS=Homo sapiens OX=9606 GN=DDX1 PE=1 SV=1;tr|A0A087X2G1|A0A087X2G1_HUMAN ATP-dependent RNA helicase DDX1 OS=Homo sapiens OX=9606 GN=DDX1 PE=1 SV=1;sp|Q92499|DDX1_HUMAN ATP-dependent RNA helicase DDX1 O	Color2 [DarkGray]	1	4					18.8	18.7681	18.9228	17.8377	19.2213	16.2425
	0.544761	-0.733015	sp|P62888|RL30_HUMAN;tr|E5RI99|E5RI99_HUMAN	sp|P62888|RL30_HUMAN 60S ribosomal protein L30 OS=Homo sapiens OX=9606 GN=RPL30 PE=1 SV=2;tr|E5RI99|E5RI99_HUMAN 60S ribosomal protein L30 (Fragment) OS=Homo sapiens OX=9606 GN=RPL30 PE=1 SV=1	Color2 [DarkGray]	1	4					22.7455	22.0462	23.4788	23.2669	24.316	22.8867
	0.540359	0.754927	sp|Q8TED1|GPX8_HUMAN;tr|E7ETY7|E7ETY7_HUMAN	sp|Q8TED1|GPX8_HUMAN Probable glutathione peroxidase 8 OS=Homo sapiens OX=9606 GN=GPX8 PE=1 SV=2;tr|E7ETY7|E7ETY7_HUMAN Glutathione peroxidase OS=Homo sapiens OX=9606 GN=GPX8 PE=1 SV=1	Color2 [DarkGray]	1	4					19.101	17.9139	19.6052	18.7892	18.0065	17.5594
	0.53867	1.87857	sp|Q8NEJ9|NGDN_HUMAN;tr|G3V4G1|G3V4G1_HUMAN	sp|Q8NEJ9|NGDN_HUMAN Neuroguidin OS=Homo sapiens OX=9606 GN=NGDN PE=1 SV=1;tr|G3V4G1|G3V4G1_HUMAN Neuroguidin (Fragment) OS=Homo sapiens OX=9606 GN=NGDN PE=1 SV=8	Color2 [DarkGray]	1	4					18.8101	19.0534	18.2259	18.4331	13.7811	18.2393
	0.537612	-0.332357	sp|P50914|RL14_HUMAN;tr|E7EPB3|E7EPB3_HUMAN	sp|P50914|RL14_HUMAN 60S ribosomal protein L14 OS=Homo sapiens OX=9606 GN=RPL14 PE=1 SV=4;tr|E7EPB3|E7EPB3_HUMAN 60S ribosomal protein L14 OS=Homo sapiens OX=9606 GN=RPL14 PE=1 SV=1	Color2 [DarkGray]	1	4					24.8642	24.0453	24.1278	24.5203	24.792	24.7221
	0.533098	0.522423	sp|O95347|SMC2_HUMAN	sp|O95347|SMC2_HUMAN Structural maintenance of chromosomes protein 2 OS=Homo sapiens OX=9606 GN=SMC2 PE=1 SV=2	Color2 [DarkGray]	1	4					18.0591	16.8134	16.8722	16.8927	16.8538	16.4309
	0.528076	2.94755	sp|P62995|TRA2B_HUMAN;tr|H7C2L4|H7C2L4_HUMAN;tr|H7BXF3|H7BXF3_HUMAN	sp|P62995|TRA2B_HUMAN Transformer-2 protein homolog beta OS=Homo sapiens OX=9606 GN=TRA2B PE=1 SV=1;tr|H7C2L4|H7C2L4_HUMAN Transformer-2 protein homolog beta (Fragment) OS=Homo sapiens OX=9606 GN=TRA2B PE=1 SV=1;tr|H7BXF3|H7BXF3_HUMAN Transformer-2 protein	Color2 [DarkGray]	1	4					22.786	21.4461	22.2906	21.7808	21.5211	14.3781
	0.527069	-0.49613	sp|O15145|ARPC3_HUMAN;tr|C9JZD1|C9JZD1_HUMAN;tr|F8VR50|F8VR50_HUMAN	sp|O15145|ARPC3_HUMAN Actin-related protein 2/3 complex subunit 3 OS=Homo sapiens OX=9606 GN=ARPC3 PE=1 SV=3;tr|C9JZD1|C9JZD1_HUMAN Actin-related protein 2/3 complex subunit 3 (Fragment) OS=Homo sapiens OX=9606 GN=ARPC3 PE=1 SV=1;tr|F8VR50|F8VR50_HUMAN Act	Color2 [DarkGray]	1	4					20.8297	20.8811	20.0846	21.6626	21.0826	20.5385
	0.526426	0.859563	sp|Q9NRW1|RAB6B_HUMAN;sp|P20340|RAB6A_HUMAN;tr|C9JU14|C9JU14_HUMAN;tr|J3KR73|J3KR73_HUMAN	sp|Q9NRW1|RAB6B_HUMAN Ras-related protein Rab-6B OS=Homo sapiens OX=9606 GN=RAB6B PE=1 SV=1;sp|P20340|RAB6A_HUMAN Ras-related protein Rab-6A OS=Homo sapiens OX=9606 GN=RAB6A PE=1 SV=3;tr|C9JU14|C9JU14_HUMAN Ras-related protein Rab-6B (Fragment) OS=Homo sap	Color2 [DarkGray]	1	4					22.693	21.911	21.722	19.9798	22.1574	21.6101
	0.52437	0.617639	sp|Q13838|DX39B_HUMAN;tr|Q5STU3|Q5STU3_HUMAN;tr|F6WLT2|F6WLT2_HUMAN;tr|F6TRA5|F6TRA5_HUMAN;tr|A0A0A0MT12|A0A0A0MT12_HUMAN;tr|F6S4E6|F6S4E6_HUMAN;tr|F6R6M7|F6R6M7_HUMAN;tr|A0A0G2JJZ9|A0A0G2JJZ9_HUMAN;tr|A0A140T9X3|A0A140T9X3_HUMAN;tr|A0A0G2JJL7|A0A0G2JJL7_HUMAN;tr|F6QYI9|F6QYI9_HUMAN	sp|Q13838|DX39B_HUMAN Spliceosome RNA helicase DDX39B OS=Homo sapiens OX=9606 GN=DDX39B PE=1 SV=1;tr|Q5STU3|Q5STU3_HUMAN Spliceosome RNA helicase DDX39B OS=Homo sapiens OX=9606 GN=DDX39B PE=1 SV=2;tr|F6WLT2|F6WLT2_HUMAN Spliceosome RNA helicase DDX39B (Fra	Color2 [DarkGray]	1	4					21.7841	21.7602	21.2319	21.0165	21.7936	20.1131
	0.521497	0.403634	sp|Q9NWH9|SLTM_HUMAN;tr|H7C3F4|H7C3F4_HUMAN	sp|Q9NWH9|SLTM_HUMAN SAFB-like transcription modulator OS=Homo sapiens OX=9606 GN=SLTM PE=1 SV=2;tr|H7C3F4|H7C3F4_HUMAN SAFB-like transcription modulator (Fragment) OS=Homo sapiens OX=9606 GN=SLTM PE=1 SV=1	Color2 [DarkGray]	1	4					21.6238	21.6212	21.1618	21.4252	21.3086	20.4621
	0.515835	0.816657	tr|A0A0A0MS41|A0A0A0MS41_HUMAN;sp|Q9BWM7|SFXN3_HUMAN;tr|A0A1P0AYU5|A0A1P0AYU5_HUMAN;tr|S4R3N9|S4R3N9_HUMAN	tr|A0A0A0MS41|A0A0A0MS41_HUMAN Sidoreflexin OS=Homo sapiens OX=9606 GN=SFXN3 PE=1 SV=1;sp|Q9BWM7|SFXN3_HUMAN Sideroflexin-3 OS=Homo sapiens OX=9606 GN=SFXN3 PE=1 SV=3;tr|A0A1P0AYU5|A0A1P0AYU5_HUMAN Sidoreflexin OS=Homo sapiens OX=9606 GN=SFXN3 PE=1 SV=1;tr	Color2 [DarkGray]	1	4					19.5895	19.018	18.7506	19.0948	18.7973	17.0161
	0.514398	2.31412	sp|Q9H0U3|MAGT1_HUMAN;tr|A0A087WU53|A0A087WU53_HUMAN	sp|Q9H0U3|MAGT1_HUMAN Magnesium transporter protein 1 OS=Homo sapiens OX=9606 GN=MAGT1 PE=1 SV=1;tr|A0A087WU53|A0A087WU53_HUMAN Magnesium transporter protein 1 OS=Homo sapiens OX=9606 GN=MAGT1 PE=1 SV=1	Color2 [DarkGray]	1	4					20.029	18.7272	19.8995	14.0384	20.7047	16.9704
	0.510192	1.14177	sp|P21980|TGM2_HUMAN	sp|P21980|TGM2_HUMAN Protein-glutamine gamma-glutamyltransferase 2 OS=Homo sapiens OX=9606 GN=TGM2 PE=1 SV=2	Color2 [DarkGray]	1	4					18.7475	17.1263	18.0165	15.9517	18.5437	15.9695
	0.509851	0.628026	tr|M0QZN2|M0QZN2_HUMAN;tr|M0R0F0|M0R0F0_HUMAN;sp|P46782|RS5_HUMAN;tr|M0R0R2|M0R0R2_HUMAN	tr|M0QZN2|M0QZN2_HUMAN 40S ribosomal protein S5 OS=Homo sapiens OX=9606 GN=RPS5 PE=1 SV=1;tr|M0R0F0|M0R0F0_HUMAN 40S ribosomal protein S5 (Fragment) OS=Homo sapiens OX=9606 GN=RPS5 PE=1 SV=1;sp|P46782|RS5_HUMAN 40S ribosomal protein S5 OS=Homo sapiens OX=9	Color2 [DarkGray]	1	4					21.2657	21.319	19.7805	20.0899	20.5229	19.8684
	0.505321	-3.13806	sp|Q96FJ2|DYL2_HUMAN;sp|P63167|DYL1_HUMAN	sp|Q96FJ2|DYL2_HUMAN Dynein light chain 2, cytoplasmic OS=Homo sapiens OX=9606 GN=DYNLL2 PE=1 SV=1;sp|P63167|DYL1_HUMAN Dynein light chain 1, cytoplasmic OS=Homo sapiens OX=9606 GN=DYNLL1 PE=1 SV=1	Color2 [DarkGray]	1	4					15.0656	19.006	13.1558	19.9998	21.8287	14.8131
	0.505239	0.942518	sp|P56192|SYMC_HUMAN	sp|P56192|SYMC_HUMAN Methionine--tRNA ligase, cytoplasmic OS=Homo sapiens OX=9606 GN=MARS PE=1 SV=2	Color2 [DarkGray]	1	4					16.5311	14.8644	17.3349	14.9993	16.0366	14.8669
	0.504049	-1.55217	tr|J3KRG2|J3KRG2_HUMAN;sp|Q96QA5|GSDMA_HUMAN	tr|J3KRG2|J3KRG2_HUMAN Gasdermin-A (Fragment) OS=Homo sapiens OX=9606 GN=GSDMA PE=1 SV=8;sp|Q96QA5|GSDMA_HUMAN Gasdermin-A OS=Homo sapiens OX=9606 GN=GSDMA PE=1 SV=4	Color2 [DarkGray]	1	4					15.5859	19.7691	18.0438	18.1847	19.9428	19.928
	0.501665	0.588999	sp|Q9BXS6|NUSAP_HUMAN;tr|H0YMD2|H0YMD2_HUMAN	sp|Q9BXS6|NUSAP_HUMAN Nucleolar and spindle-associated protein 1 OS=Homo sapiens OX=9606 GN=NUSAP1 PE=1 SV=1;tr|H0YMD2|H0YMD2_HUMAN Nucleolar and spindle-associated protein 1 (Fragment) OS=Homo sapiens OX=9606 GN=NUSAP1 PE=1 SV=1	Color2 [DarkGray]	1	4					17.4616	18.1783	16.9336	17.0441	17.5064	16.2561
	0.500394	-0.840229	sp|Q96P63|SPB12_HUMAN	sp|Q96P63|SPB12_HUMAN Serpin B12 OS=Homo sapiens OX=9606 GN=SERPINB12 PE=1 SV=1	Color2 [DarkGray]	1	4					21.2216	21.8717	19.681	21.1289	21.8704	22.2957
	0.500074	3.20009	tr|Q5T6W2|Q5T6W2_HUMAN	tr|Q5T6W2|Q5T6W2_HUMAN Heterogeneous nuclear ribonucleoprotein K (Fragment) OS=Homo sapiens OX=9606 GN=HNRNPK PE=1 SV=1	Color2 [DarkGray]	1	4					24.0772	18.2259	17.9911	18.4584	19.2372	12.9984
	0.494257	-1.28194	sp|P14649|MYL6B_HUMAN	sp|P14649|MYL6B_HUMAN Myosin light chain 6B OS=Homo sapiens OX=9606 GN=MYL6B PE=1 SV=1	Color2 [DarkGray]	1	4					15.1316	18.2288	15.2635	17.8942	18.0936	16.482
	0.492848	0.668164	sp|P47897|SYQ_HUMAN;tr|A0A1B0GVU9|A0A1B0GVU9_HUMAN;tr|B4DDN1|B4DDN1_HUMAN;tr|H7C0R3|H7C0R3_HUMAN	sp|P47897|SYQ_HUMAN Glutamine--tRNA ligase OS=Homo sapiens OX=9606 GN=QARS PE=1 SV=1;tr|A0A1B0GVU9|A0A1B0GVU9_HUMAN Glutamine--tRNA ligase (Fragment) OS=Homo sapiens OX=9606 GN=QARS PE=1 SV=1;tr|B4DDN1|B4DDN1_HUMAN Glutamine--tRNA ligase OS=Homo sapiens OX	Color2 [DarkGray]	1	4					20.2201	19.6804	19.6136	19.1901	20.1278	18.1917
	0.492147	-0.148789	tr|A0A140T9L0|A0A140T9L0_HUMAN;tr|A0A0G2JJL1|A0A0G2JJL1_HUMAN	tr|A0A140T9L0|A0A140T9L0_HUMAN WD repeat-containing protein 46 (Fragment) OS=Homo sapiens OX=9606 GN=WDR46 PE=1 SV=1;tr|A0A0G2JJL1|A0A0G2JJL1_HUMAN WD repeat-containing protein 46 (Fragment) OS=Homo sapiens OX=9606 GN=WDR46 PE=1 SV=1	Color2 [DarkGray]	1	4					17.9826	18.2111	18.0043	18.0214	18.2212	18.4017
	0.488392	0.420224	tr|J3KR24|J3KR24_HUMAN;sp|P41252|SYIC_HUMAN;tr|A0A0A0MSX9|A0A0A0MSX9_HUMAN	tr|J3KR24|J3KR24_HUMAN Isoleucine--tRNA ligase, cytoplasmic OS=Homo sapiens OX=9606 GN=IARS PE=1 SV=1;sp|P41252|SYIC_HUMAN Isoleucine--tRNA ligase, cytoplasmic OS=Homo sapiens OX=9606 GN=IARS PE=1 SV=2;tr|A0A0A0MSX9|A0A0A0MSX9_HUMAN Isoleucine--tRNA ligase	Color2 [DarkGray]	1	4					20.8069	20.3018	20.0393	19.6746	20.561	19.6517
	0.487903	1.47103	sp|Q00577|PURA_HUMAN	sp|Q00577|PURA_HUMAN Transcriptional activator protein Pur-alpha OS=Homo sapiens OX=9606 GN=PURA PE=1 SV=2	Color2 [DarkGray]	1	4					18.2468	19.5042	17.3228	18.0881	17.9857	14.5869
	0.48573	-2.11299	sp|P61009|SPCS3_HUMAN	sp|P61009|SPCS3_HUMAN Signal peptidase complex subunit 3 OS=Homo sapiens OX=9606 GN=SPCS3 PE=1 SV=1	Color2 [DarkGray]	1	4					20.0205	13.913	18.7589	19.0927	20.2772	19.6615
	0.485534	-0.782227	sp|Q9Y678|COPG1_HUMAN;sp|Q9UBF2|COPG2_HUMAN	sp|Q9Y678|COPG1_HUMAN Coatomer subunit gamma-1 OS=Homo sapiens OX=9606 GN=COPG1 PE=1 SV=1;sp|Q9UBF2|COPG2_HUMAN Coatomer subunit gamma-2 OS=Homo sapiens OX=9606 GN=COPG2 PE=1 SV=1	Color2 [DarkGray]	1	4					14.4044	14.7162	15.1075	15.8825	16.4658	14.2263
	0.48543	0.59182	sp|O15479|MAGB2_HUMAN	sp|O15479|MAGB2_HUMAN Melanoma-associated antigen B2 OS=Homo sapiens OX=9606 GN=MAGEB2 PE=1 SV=3	Color2 [DarkGray]	1	4					22.2813	21.2113	21.5981	20.6543	21.9614	20.6996
	0.484089	2.74026	sp|P42677|RS27_HUMAN	sp|P42677|RS27_HUMAN 40S ribosomal protein S27 OS=Homo sapiens OX=9606 GN=RPS27 PE=1 SV=3	Color2 [DarkGray]	1	4					22.5253	22.6266	21.7844	14.7035	22.4456	21.5664
	0.483247	0.717106	sp|Q03701|CEBPZ_HUMAN	sp|Q03701|CEBPZ_HUMAN CCAAT/enhancer-binding protein zeta OS=Homo sapiens OX=9606 GN=CEBPZ PE=1 SV=3	Color2 [DarkGray]	1	4					15.5207	15.0729	15.2673	15.7533	13.5935	14.3628
	0.482035	-0.501649	tr|E9PDF6|E9PDF6_HUMAN;sp|O43795|MYO1B_HUMAN	tr|E9PDF6|E9PDF6_HUMAN Unconventional myosin-Ib OS=Homo sapiens OX=9606 GN=MYO1B PE=1 SV=1;sp|O43795|MYO1B_HUMAN Unconventional myosin-Ib OS=Homo sapiens OX=9606 GN=MYO1B PE=1 SV=3	Color2 [DarkGray]	1	4					20.2626	20.4935	20.1471	21.0608	21.4035	19.9438
	0.480416	-0.610426	sp|Q9BUN8|DERL1_HUMAN;tr|B4E1G1|B4E1G1_HUMAN;tr|E5RGY0|E5RGY0_HUMAN	sp|Q9BUN8|DERL1_HUMAN Derlin-1 OS=Homo sapiens OX=9606 GN=DERL1 PE=1 SV=1;tr|B4E1G1|B4E1G1_HUMAN Derlin OS=Homo sapiens OX=9606 GN=DERL1 PE=1 SV=1;tr|E5RGY0|E5RGY0_HUMAN Derlin OS=Homo sapiens OX=9606 GN=DERL1 PE=1 SV=1	Color2 [DarkGray]	1	4					19.703	20.7684	19.7616	20.0506	21.5075	20.5063
	0.478965	0.933716	sp|Q9NTI5|PDS5B_HUMAN	sp|Q9NTI5|PDS5B_HUMAN Sister chromatid cohesion protein PDS5 homolog B OS=Homo sapiens OX=9606 GN=PDS5B PE=1 SV=1	Color2 [DarkGray]	1	4					16.5271	15.4184	15.2772	16.0028	14.9899	13.4289
	0.478108	-2.25297	tr|H0YAS8|H0YAS8_HUMAN;tr|H0YC35|H0YC35_HUMAN;sp|P10909|CLUS_HUMAN	tr|H0YAS8|H0YAS8_HUMAN Clusterin (Fragment) OS=Homo sapiens OX=9606 GN=CLU PE=1 SV=1;tr|H0YC35|H0YC35_HUMAN Clusterin (Fragment) OS=Homo sapiens OX=9606 GN=CLU PE=1 SV=1;sp|P10909|CLUS_HUMAN Clusterin OS=Homo sapiens OX=9606 GN=CLU PE=1 SV=1	Color2 [DarkGray]	1	4					19.8385	13.514	19.4355	19.7926	19.7546	19.9998
	0.476332	2.1814	tr|B8ZZL8|B8ZZL8_HUMAN;sp|P61604|CH10_HUMAN;tr|B8ZZ54|B8ZZ54_HUMAN;tr|S4R3N1|S4R3N1_HUMAN	tr|B8ZZL8|B8ZZL8_HUMAN 10 kDa heat shock protein, mitochondrial OS=Homo sapiens OX=9606 GN=HSPE1 PE=1 SV=1;sp|P61604|CH10_HUMAN 10 kDa heat shock protein, mitochondrial OS=Homo sapiens OX=9606 GN=HSPE1 PE=1 SV=2;tr|B8ZZ54|B8ZZ54_HUMAN 10 kDa heat shock pro	Color2 [DarkGray]	1	4					20.7283	20.7973	19.8715	14.394	19.751	20.7078
	0.476009	-0.791139	tr|H3BQN4|H3BQN4_HUMAN;sp|P04075|ALDOA_HUMAN;tr|J3KPS3|J3KPS3_HUMAN;tr|H3BUH7|H3BUH7_HUMAN;tr|H3BR04|H3BR04_HUMAN;tr|H3BPS8|H3BPS8_HUMAN;tr|H3BMQ8|H3BMQ8_HUMAN;tr|H3BU78|H3BU78_HUMAN	tr|H3BQN4|H3BQN4_HUMAN Fructose-bisphosphate aldolase OS=Homo sapiens OX=9606 GN=ALDOA PE=1 SV=1;sp|P04075|ALDOA_HUMAN Fructose-bisphosphate aldolase A OS=Homo sapiens OX=9606 GN=ALDOA PE=1 SV=2;tr|J3KPS3|J3KPS3_HUMAN Fructose-bisphosphate aldolase OS=Homo	Color2 [DarkGray]	1	4					20.3084	19.7048	18.8335	19.4109	20.3885	21.4207
	0.470904	-0.548782	sp|Q01469|FABP5_HUMAN	sp|Q01469|FABP5_HUMAN Fatty acid-binding protein 5 OS=Homo sapiens OX=9606 GN=FABP5 PE=1 SV=3	Color2 [DarkGray]	1	4					22.8601	22.3469	22.3985	22.5695	22.6439	24.0385
	0.465206	1.76397	tr|F8VYE8|F8VYE8_HUMAN;sp|P36873|PP1G_HUMAN;tr|A0A087WYY5|A0A087WYY5_HUMAN;tr|F8VR82|F8VR82_HUMAN;tr|F8W0W8|F8W0W8_HUMAN	tr|F8VYE8|F8VYE8_HUMAN Serine/threonine-protein phosphatase OS=Homo sapiens OX=9606 GN=PPP1CC PE=1 SV=1;sp|P36873|PP1G_HUMAN Serine/threonine-protein phosphatase PP1-gamma catalytic subunit OS=Homo sapiens OX=9606 GN=PPP1CC PE=1 SV=1;tr|A0A087WYY5|A0A087WY	Color2 [DarkGray]	1	4					19.0984	20.2038	18.6319	15.3223	20.5839	16.736
	0.462332	-0.525903	sp|P81605|DCD_HUMAN	sp|P81605|DCD_HUMAN Dermcidin OS=Homo sapiens OX=9606 GN=DCD PE=1 SV=2	Color2 [DarkGray]	1	4					24.9612	25.8172	24.7971	24.9766	25.9761	26.2006
	0.46168	0.626849	sp|Q9Y5J1|UTP18_HUMAN	sp|Q9Y5J1|UTP18_HUMAN U3 small nucleolar RNA-associated protein 18 homolog OS=Homo sapiens OX=9606 GN=UTP18 PE=1 SV=3	Color2 [DarkGray]	1	4					18.3449	17.6281	17.8992	18.3748	17.0969	16.5199
	0.45955	0.361854	tr|A0A1X7SBZ2|A0A1X7SBZ2_HUMAN;sp|Q92841|DDX17_HUMAN;tr|A0A1W2PQ51|A0A1W2PQ51_HUMAN	tr|A0A1X7SBZ2|A0A1X7SBZ2_HUMAN Probable ATP-dependent RNA helicase DDX17 OS=Homo sapiens OX=9606 GN=DDX17 PE=1 SV=1;sp|Q92841|DDX17_HUMAN Probable ATP-dependent RNA helicase DDX17 OS=Homo sapiens OX=9606 GN=DDX17 PE=1 SV=2;tr|A0A1W2PQ51|A0A1W2PQ51_HUMAN Pr	Color2 [DarkGray]	1	4					21.3635	20.8236	20.6966	20.6289	21.0543	20.1149
	0.459301	-0.338889	tr|E9PLD3|E9PLD3_HUMAN;tr|A0A494BXY3|A0A494BXY3_HUMAN;sp|E9PRG8|CK098_HUMAN	tr|E9PLD3|E9PLD3_HUMAN Uncharacterized protein OS=Homo sapiens OX=9606 PE=4 SV=1;tr|A0A494BXY3|A0A494BXY3_HUMAN Uncharacterized protein C11orf98 OS=Homo sapiens OX=9606 GN=C11orf98 PE=4 SV=1;sp|E9PRG8|CK098_HUMAN Uncharacterized protein C11orf98 OS=Homo sa	Color2 [DarkGray]	1	4					21.1448	20.7358	20.3299	20.9856	21.4844	20.7571
	0.457025	-1.84125	sp|Q08188|TGM3_HUMAN;tr|A0A494C0J7|A0A494C0J7_HUMAN	sp|Q08188|TGM3_HUMAN Protein-glutamine gamma-glutamyltransferase E OS=Homo sapiens OX=9606 GN=TGM3 PE=1 SV=4;tr|A0A494C0J7|A0A494C0J7_HUMAN Uncharacterized protein OS=Homo sapiens OX=9606 PE=4 SV=1	Color2 [DarkGray]	1	4					17.6659	19.4957	14.4104	17.2337	19.8964	19.9656
	0.456832	0.314501	tr|Q60FE5|Q60FE5_HUMAN;sp|P21333|FLNA_HUMAN;tr|A0A087WWY3|A0A087WWY3_HUMAN	tr|Q60FE5|Q60FE5_HUMAN Filamin-A OS=Homo sapiens OX=9606 GN=FLNA PE=1 SV=1;sp|P21333|FLNA_HUMAN Filamin-A OS=Homo sapiens OX=9606 GN=FLNA PE=1 SV=4;tr|A0A087WWY3|A0A087WWY3_HUMAN Filamin-A OS=Homo sapiens OX=9606 GN=FLNA PE=1 SV=1	Color2 [DarkGray]	1	4					22.2364	22.0243	21.5632	21.446	22.0659	21.3685
	0.456615	0.390928	sp|O76021|RL1D1_HUMAN;tr|J3QSV6|J3QSV6_HUMAN;tr|I3L3C4|I3L3C4_HUMAN;tr|I3L3U9|I3L3U9_HUMAN	sp|O76021|RL1D1_HUMAN Ribosomal L1 domain-containing protein 1 OS=Homo sapiens OX=9606 GN=RSL1D1 PE=1 SV=3;tr|J3QSV6|J3QSV6_HUMAN Ribosomal L1 domain-containing protein 1 (Fragment) OS=Homo sapiens OX=9606 GN=RSL1D1 PE=1 SV=1;tr|I3L3C4|I3L3C4_HUMAN Ribosom	Color2 [DarkGray]	1	4					22.8828	22.4743	22.0975	22.0173	22.6327	21.6319
	0.456192	0.58528	sp|Q9NW13|RBM28_HUMAN	sp|Q9NW13|RBM28_HUMAN RNA-binding protein 28 OS=Homo sapiens OX=9606 GN=RBM28 PE=1 SV=3	Color2 [DarkGray]	1	4					18.4771	17.0762	17.0014	16.437	16.9737	17.3882
	0.455084	0.245816	sp|P46013|KI67_HUMAN	sp|P46013|KI67_HUMAN Proliferation marker protein Ki-67 OS=Homo sapiens OX=9606 GN=MKI67 PE=1 SV=2	Color2 [DarkGray]	1	4					18.9084	18.3953	18.5892	18.5682	18.559	18.0283
	0.45324	0.717462	sp|Q15046|SYK_HUMAN	sp|Q15046|SYK_HUMAN Lysine--tRNA ligase OS=Homo sapiens OX=9606 GN=KARS PE=1 SV=3	Color2 [DarkGray]	1	4					20.7587	20.5508	21.9275	20.3766	21.2731	19.4351
	0.452314	1.21768	sp|Q14694|UBP10_HUMAN;tr|J3KT19|J3KT19_HUMAN	sp|Q14694|UBP10_HUMAN Ubiquitin carboxyl-terminal hydrolase 10 OS=Homo sapiens OX=9606 GN=USP10 PE=1 SV=2;tr|J3KT19|J3KT19_HUMAN Ubiquitin carboxyl-terminal hydrolase 10 (Fragment) OS=Homo sapiens OX=9606 GN=USP10 PE=1 SV=1	Color2 [DarkGray]	1	4					17.2059	16.1039	15.9116	13.9556	17.357	14.2558
	0.450081	-0.988162	sp|Q02413|DSG1_HUMAN	sp|Q02413|DSG1_HUMAN Desmoglein-1 OS=Homo sapiens OX=9606 GN=DSG1 PE=1 SV=2	Color2 [DarkGray]	1	4					20.9628	22.285	19.5981	20.9255	22.7698	22.115
	0.449775	-1.84675	sp|P28072|PSB6_HUMAN;tr|I3L3X7|I3L3X7_HUMAN;tr|A0A087X2I4|A0A087X2I4_HUMAN	sp|P28072|PSB6_HUMAN Proteasome subunit beta type-6 OS=Homo sapiens OX=9606 GN=PSMB6 PE=1 SV=4;tr|I3L3X7|I3L3X7_HUMAN Proteasome subunit beta type-6 (Fragment) OS=Homo sapiens OX=9606 GN=PSMB6 PE=1 SV=1;tr|A0A087X2I4|A0A087X2I4_HUMAN Proteasome subunit bet	Color2 [DarkGray]	1	4					15.0871	18.4848	14.1971	17.8439	15.6725	19.7928
	0.447119	-0.947001	tr|I3L0E3|I3L0E3_HUMAN;sp|Q9Y2R5|RT17_HUMAN;tr|E9PE17|E9PE17_HUMAN	tr|I3L0E3|I3L0E3_HUMAN HCG1984214, isoform CRA_a OS=Homo sapiens OX=9606 GN=hCG_1984214 PE=4 SV=1;sp|Q9Y2R5|RT17_HUMAN 28S ribosomal protein S17, mitochondrial OS=Homo sapiens OX=9606 GN=MRPS17 PE=1 SV=1;tr|E9PE17|E9PE17_HUMAN 28S ribosomal protein S17, mi	Color2 [DarkGray]	1	4					19.4791	17.0512	17.3937	19.3149	19.5288	17.9213
	0.446725	0.694109	tr|A0A3B3IUD7|A0A3B3IUD7_HUMAN;sp|Q14690|RRP5_HUMAN	tr|A0A3B3IUD7|A0A3B3IUD7_HUMAN Programmed cell death 11, isoform CRA_a OS=Homo sapiens OX=9606 GN=PDCD11 PE=1 SV=1;sp|Q14690|RRP5_HUMAN Protein RRP5 homolog OS=Homo sapiens OX=9606 GN=PDCD11 PE=1 SV=3	Color2 [DarkGray]	1	4					18.2155	17.2904	17.7338	17.8084	17.509	15.84
	0.44557	1.41065	tr|H3BPG5|H3BPG5_HUMAN;tr|H3BV80|H3BV80_HUMAN;tr|H3BMS0|H3BMS0_HUMAN;tr|H3BMM9|H3BMM9_HUMAN;tr|H3BTC0|H3BTC0_HUMAN;sp|Q15287|RNPS1_HUMAN	tr|H3BPG5|H3BPG5_HUMAN RNA binding protein S1, serine-rich domain, isoform CRA_c OS=Homo sapiens OX=9606 GN=RNPS1 PE=1 SV=1;tr|H3BV80|H3BV80_HUMAN RNA-binding protein with serine-rich domain 1 OS=Homo sapiens OX=9606 GN=RNPS1 PE=1 SV=2;tr|H3BMS0|H3BMS0_HUM	Color2 [DarkGray]	1	4					19.4019	19.2076	18.8341	19.3287	18.8315	15.0515
	0.444222	-1.67939	sp|O94905|ERLN2_HUMAN;tr|E5RHW4|E5RHW4_HUMAN;tr|E5RJ09|E5RJ09_HUMAN	sp|O94905|ERLN2_HUMAN Erlin-2 OS=Homo sapiens OX=9606 GN=ERLIN2 PE=1 SV=1;tr|E5RHW4|E5RHW4_HUMAN Erlin-2 (Fragment) OS=Homo sapiens OX=9606 GN=ERLIN2 PE=1 SV=1;tr|E5RJ09|E5RJ09_HUMAN Erlin-2 (Fragment) OS=Homo sapiens OX=9606 GN=ERLIN2 PE=1 SV=1	Color2 [DarkGray]	1	4					19.0534	14.0379	14.4831	17.3556	18.0559	17.201
	0.44397	1.33705	sp|Q8NE86|MCU_HUMAN;tr|S4R468|S4R468_HUMAN	sp|Q8NE86|MCU_HUMAN Calcium uniporter protein, mitochondrial OS=Homo sapiens OX=9606 GN=MCU PE=1 SV=1;tr|S4R468|S4R468_HUMAN Calcium uniporter protein, mitochondrial (Fragment) OS=Homo sapiens OX=9606 GN=MCU PE=1 SV=1	Color2 [DarkGray]	1	4					17.6188	17.0729	17.1106	16.9596	17.4491	13.3826
	0.442037	0.326723	sp|P51148|RAB5C_HUMAN;tr|K7ERI8|K7ERI8_HUMAN;tr|K7ERQ8|K7ERQ8_HUMAN;tr|F8VVK3|F8VVK3_HUMAN;tr|K7ENY4|K7ENY4_HUMAN;tr|F8VVZ0|F8VVZ0_HUMAN;tr|F8VUA5|F8VUA5_HUMAN;sp|P61020|RAB5B_HUMAN	sp|P51148|RAB5C_HUMAN Ras-related protein Rab-5C OS=Homo sapiens OX=9606 GN=RAB5C PE=1 SV=2;tr|K7ERI8|K7ERI8_HUMAN Uncharacterized protein OS=Homo sapiens OX=9606 PE=4 SV=1;tr|K7ERQ8|K7ERQ8_HUMAN Uncharacterized protein (Fragment) OS=Homo sapiens OX=9606 P	Color2 [DarkGray]	1	4					22.6682	22.3725	22.1324	22.5955	21.6628	21.9347
	0.441055	1.40865	tr|H7BYN3|H7BYN3_HUMAN;sp|Q00059|TFAM_HUMAN	tr|H7BYN3|H7BYN3_HUMAN Transcription factor A, mitochondrial (Fragment) OS=Homo sapiens OX=9606 GN=TFAM PE=1 SV=1;sp|Q00059|TFAM_HUMAN Transcription factor A, mitochondrial OS=Homo sapiens OX=9606 GN=TFAM PE=1 SV=1	Color2 [DarkGray]	1	4					20.1577	18.3848	18.9076	18.719	19.2751	15.2301
	0.437052	0.912218	sp|Q6PL18|ATAD2_HUMAN;tr|A0A0B4J211|A0A0B4J211_HUMAN	sp|Q6PL18|ATAD2_HUMAN ATPase family AAA domain-containing protein 2 OS=Homo sapiens OX=9606 GN=ATAD2 PE=1 SV=1;tr|A0A0B4J211|A0A0B4J211_HUMAN ATPase family AAA domain-containing protein 2 OS=Homo sapiens OX=9606 GN=ATAD2 PE=1 SV=1	Color2 [DarkGray]	1	4					16.2458	15.6816	14.2213	13.4853	15.7258	14.2009
	0.436057	0.760321	tr|A0A0D9SF53|A0A0D9SF53_HUMAN;tr|A0A0D9SFB3|A0A0D9SFB3_HUMAN;sp|O00571|DDX3X_HUMAN;tr|A0A2R8Y4A4|A0A2R8Y4A4_HUMAN;tr|A0A2R8YFS5|A0A2R8YFS5_HUMAN;tr|A0A0D9SG12|A0A0D9SG12_HUMAN;tr|A0A2R8YF78|A0A2R8YF78_HUMAN;tr|A0A2R8Y645|A0A2R8Y645_HUMAN;tr|A0A2U3TZJ9|A0A2U3TZJ9_HUMAN;tr|A0A2R8YFR4|A0A2R8YFR4_HUMAN;tr|A0A2R8YCW1|A0A2R8YCW1_HUMAN;tr|A0A2R8Y5G6|A0A2R8Y5G6_HUMAN;tr|A0A2R8Y7T2|A0A2R8Y7T2_HUMAN;tr|A0…	tr|A0A0D9SF53|A0A0D9SF53_HUMAN ATP-dependent RNA helicase DDX3X OS=Homo sapiens OX=9606 GN=DDX3X PE=1 SV=1;tr|A0A0D9SFB3|A0A0D9SFB3_HUMAN ATP-dependent RNA helicase DDX3X OS=Homo sapiens OX=9606 GN=DDX3X PE=1 SV=1;sp|O00571|DDX3X_HUMAN ATP-dependent RNA he	Color2 [DarkGray]	1	4					20.3723	20.8266	20.5854	19.8398	21.1057	18.5578
	0.435572	-1.07561	sp|P14923|PLAK_HUMAN;tr|C9JK18|C9JK18_HUMAN;tr|C9JKY1|C9JKY1_HUMAN;tr|C9JTX4|C9JTX4_HUMAN;tr|C9J826|C9J826_HUMAN	sp|P14923|PLAK_HUMAN Junction plakoglobin OS=Homo sapiens OX=9606 GN=JUP PE=1 SV=3;tr|C9JK18|C9JK18_HUMAN Junction plakoglobin (Fragment) OS=Homo sapiens OX=9606 GN=JUP PE=1 SV=8;tr|C9JKY1|C9JKY1_HUMAN Junction plakoglobin (Fragment) OS=Homo sapiens OX=960	Color2 [DarkGray]	1	4					21.8699	22.0737	19.5259	20.8891	22.8807	22.9265
	0.434742	-1.0369	tr|H0Y4Y4|H0Y4Y4_HUMAN;sp|Q96C19|EFHD2_HUMAN	tr|H0Y4Y4|H0Y4Y4_HUMAN EF-hand domain-containing protein D2 (Fragment) OS=Homo sapiens OX=9606 GN=EFHD2 PE=1 SV=1;sp|Q96C19|EFHD2_HUMAN EF-hand domain-containing protein D2 OS=Homo sapiens OX=9606 GN=EFHD2 PE=1 SV=1	Color2 [DarkGray]	1	4					18.5812	15.7225	18.9169	18.5211	18.9073	18.9029
	0.433744	-0.318849	sp|P09874|PARP1_HUMAN	sp|P09874|PARP1_HUMAN Poly [ADP-ribose] polymerase 1 OS=Homo sapiens OX=9606 GN=PARP1 PE=1 SV=4	Color2 [DarkGray]	1	4					23.5339	23.6172	23.1949	23.9569	24.1422	23.2035
	0.431392	-1.0952	sp|Q9H2W6|RM46_HUMAN	sp|Q9H2W6|RM46_HUMAN 39S ribosomal protein L46, mitochondrial OS=Homo sapiens OX=9606 GN=MRPL46 PE=1 SV=1	Color2 [DarkGray]	1	4					18.0353	14.9457	15.0293	17.2531	17.6719	16.3707
	0.428502	-0.46224	sp|P04792|HSPB1_HUMAN;tr|F8WE04|F8WE04_HUMAN	sp|P04792|HSPB1_HUMAN Heat shock protein beta-1 OS=Homo sapiens OX=9606 GN=HSPB1 PE=1 SV=2;tr|F8WE04|F8WE04_HUMAN Heat shock protein beta-1 OS=Homo sapiens OX=9606 GN=HSPB1 PE=1 SV=1	Color2 [DarkGray]	1	4					24.5848	24.3853	23.5122	25.1064	24.7516	24.011
	0.42247	1.08036	sp|Q8IXB1|DJC10_HUMAN	sp|Q8IXB1|DJC10_HUMAN DnaJ homolog subfamily C member 10 OS=Homo sapiens OX=9606 GN=DNAJC10 PE=1 SV=2	Color2 [DarkGray]	1	4					15.706	14.3845	16.716	13.6564	16.2355	13.6736
	0.420955	-0.260775	sp|Q86U42|PABP2_HUMAN;tr|B4DEH8|B4DEH8_HUMAN;tr|G3V4T2|G3V4T2_HUMAN	sp|Q86U42|PABP2_HUMAN Polyadenylate-binding protein 2 OS=Homo sapiens OX=9606 GN=PABPN1 PE=1 SV=3;tr|B4DEH8|B4DEH8_HUMAN Polyadenylate-binding protein 2 OS=Homo sapiens OX=9606 GN=PABPN1 PE=1 SV=1;tr|G3V4T2|G3V4T2_HUMAN Polyadenylate-binding protein 2 OS=H	Color2 [DarkGray]	1	4					21.5783	21.8197	21.1132	21.7948	22.0316	21.4672
	0.42072	1.26347	sp|O43809|CPSF5_HUMAN;tr|H3BND3|H3BND3_HUMAN	sp|O43809|CPSF5_HUMAN Cleavage and polyadenylation specificity factor subunit 5 OS=Homo sapiens OX=9606 GN=NUDT21 PE=1 SV=1;tr|H3BND3|H3BND3_HUMAN Cleavage and polyadenylation-specificity factor subunit 5 (Fragment) OS=Homo sapiens OX=9606 GN=NUDT21 PE=1 S	Color2 [DarkGray]	1	4					19.4396	15.8328	15.5585	16.1212	15.7423	15.177
	0.419669	0.90911	sp|P49756|RBM25_HUMAN	sp|P49756|RBM25_HUMAN RNA-binding protein 25 OS=Homo sapiens OX=9606 GN=RBM25 PE=1 SV=3	Color2 [DarkGray]	1	4					17.0472	14.8345	16.3241	14.1133	15.0023	16.3629
	0.419294	-0.61025	sp|P19105|ML12A_HUMAN;sp|O14950|ML12B_HUMAN;tr|J3QRS3|J3QRS3_HUMAN;sp|P24844|MYL9_HUMAN	sp|P19105|ML12A_HUMAN Myosin regulatory light chain 12A OS=Homo sapiens OX=9606 GN=MYL12A PE=1 SV=2;sp|O14950|ML12B_HUMAN Myosin regulatory light chain 12B OS=Homo sapiens OX=9606 GN=MYL12B PE=1 SV=2;tr|J3QRS3|J3QRS3_HUMAN Myosin regulatory light chain 12A	Color2 [DarkGray]	1	4					21.7048	21.2662	20.0106	21.728	22.1497	20.9347
	0.41817	0.671175	tr|A0A087WY71|A0A087WY71_HUMAN;sp|Q96CW1|AP2M1_HUMAN;tr|E9PFW3|E9PFW3_HUMAN;tr|C9JJ47|C9JJ47_HUMAN;tr|C9JTK4|C9JTK4_HUMAN;tr|C9JGT8|C9JGT8_HUMAN	tr|A0A087WY71|A0A087WY71_HUMAN AP-2 complex subunit mu OS=Homo sapiens OX=9606 GN=AP2M1 PE=1 SV=1;sp|Q96CW1|AP2M1_HUMAN AP-2 complex subunit mu OS=Homo sapiens OX=9606 GN=AP2M1 PE=1 SV=2;tr|E9PFW3|E9PFW3_HUMAN AP-2 complex subunit mu OS=Homo sapiens OX=960	Color2 [DarkGray]	1	4					20.0689	18.538	19.5092	19.577	18.7386	17.787
	0.416851	1.68475	sp|Q14684|RRP1B_HUMAN	sp|Q14684|RRP1B_HUMAN Ribosomal RNA processing protein 1 homolog B OS=Homo sapiens OX=9606 GN=RRP1B PE=1 SV=3	Color2 [DarkGray]	1	4					19.8027	19.1448	19.2621	19.1812	19.6618	14.3123
	0.416649	1.61116	sp|Q9UBX3|DIC_HUMAN;tr|B4DLN1|B4DLN1_HUMAN;tr|F6RGN5|F6RGN5_HUMAN	sp|Q9UBX3|DIC_HUMAN Mitochondrial dicarboxylate carrier OS=Homo sapiens OX=9606 GN=SLC25A10 PE=1 SV=2;tr|B4DLN1|B4DLN1_HUMAN cDNA FLJ60124, highly similar to Mitochondrial dicarboxylate carrier OS=Homo sapiens OX=9606 PE=2 SV=1;tr|F6RGN5|F6RGN5_HUMAN Mitoc	Color2 [DarkGray]	1	4					21.0429	19.8618	19.6317	20.9475	19.1967	15.5587
	0.415224	-0.233336	sp|P61247|RS3A_HUMAN;tr|H0Y9Y4|H0Y9Y4_HUMAN;tr|D6RAT0|D6RAT0_HUMAN;tr|D6RG13|D6RG13_HUMAN;tr|E9PFI5|E9PFI5_HUMAN;tr|D6R9B6|D6R9B6_HUMAN;tr|H0Y8L7|H0Y8L7_HUMAN;tr|D6RB09|D6RB09_HUMAN	sp|P61247|RS3A_HUMAN 40S ribosomal protein S3a OS=Homo sapiens OX=9606 GN=RPS3A PE=1 SV=2;tr|H0Y9Y4|H0Y9Y4_HUMAN 40S ribosomal protein S3a (Fragment) OS=Homo sapiens OX=9606 GN=RPS3A PE=1 SV=1;tr|D6RAT0|D6RAT0_HUMAN 40S ribosomal protein S3a OS=Homo sapien	Color2 [DarkGray]	1	4					25.4802	24.9494	25.14	25.2918	25.7826	25.1952
	0.415166	0.554203	sp|P62854|RS26_HUMAN;sp|Q5JNZ5|RS26L_HUMAN	sp|P62854|RS26_HUMAN 40S ribosomal protein S26 OS=Homo sapiens OX=9606 GN=RPS26 PE=1 SV=3;sp|Q5JNZ5|RS26L_HUMAN Putative 40S ribosomal protein S26-like 1 OS=Homo sapiens OX=9606 GN=RPS26P11 PE=5 SV=1	Color2 [DarkGray]	1	4					24.8637	23.9466	25.1971	24.4525	23.2657	24.6267
	0.41427	-0.461625	tr|A0A0A0MSI0|A0A0A0MSI0_HUMAN;sp|Q06830|PRDX1_HUMAN;tr|A0A0A0MRQ5|A0A0A0MRQ5_HUMAN	tr|A0A0A0MSI0|A0A0A0MSI0_HUMAN Peroxiredoxin-1 (Fragment) OS=Homo sapiens OX=9606 GN=PRDX1 PE=1 SV=1;sp|Q06830|PRDX1_HUMAN Peroxiredoxin-1 OS=Homo sapiens OX=9606 GN=PRDX1 PE=1 SV=1;tr|A0A0A0MRQ5|A0A0A0MRQ5_HUMAN Peroxiredoxin-1 OS=Homo sapiens OX=9606 GN=	Color2 [DarkGray]	1	4					22.8011	22.4815	21.8066	22.0883	23.0958	23.29
	0.414002	1.29381	sp|Q9UBM7|DHCR7_HUMAN;tr|E9PJ54|E9PJ54_HUMAN;tr|E9PM00|E9PM00_HUMAN	sp|Q9UBM7|DHCR7_HUMAN 7-dehydrocholesterol reductase OS=Homo sapiens OX=9606 GN=DHCR7 PE=1 SV=1;tr|E9PJ54|E9PJ54_HUMAN 7-dehydrocholesterol reductase (Fragment) OS=Homo sapiens OX=9606 GN=DHCR7 PE=1 SV=1;tr|E9PM00|E9PM00_HUMAN 7-dehydrocholesterol reductas	Color2 [DarkGray]	1	4					17.9109	18.0247	19.8944	15.0255	18.8137	18.1094
	0.41261	-0.209395	sp|P62140|PP1B_HUMAN;tr|C9J9S3|C9J9S3_HUMAN;tr|C9JP48|C9JP48_HUMAN	sp|P62140|PP1B_HUMAN Serine/threonine-protein phosphatase PP1-beta catalytic subunit OS=Homo sapiens OX=9606 GN=PPP1CB PE=1 SV=3;tr|C9J9S3|C9J9S3_HUMAN Serine/threonine-protein phosphatase (Fragment) OS=Homo sapiens OX=9606 GN=PPP1CB PE=1 SV=1;tr|C9JP48|C9	Color2 [DarkGray]	1	4					17.0958	17.6274	17.3032	17.2512	17.6884	17.715
	0.412469	-0.502923	sp|P48651|PTSS1_HUMAN	sp|P48651|PTSS1_HUMAN Phosphatidylserine synthase 1 OS=Homo sapiens OX=9606 GN=PTDSS1 PE=1 SV=1	Color2 [DarkGray]	1	4					14.925	16.2569	15.3896	15.611	16.7029	15.7663
	0.411842	0.689649	sp|O75643|U520_HUMAN;tr|A0A494C1A5|A0A494C1A5_HUMAN	sp|O75643|U520_HUMAN U5 small nuclear ribonucleoprotein 200 kDa helicase OS=Homo sapiens OX=9606 GN=SNRNP200 PE=1 SV=2;tr|A0A494C1A5|A0A494C1A5_HUMAN U5 small nuclear ribonucleoprotein 200 kDa helicase (Fragment) OS=Homo sapiens OX=9606 GN=SNRNP200 PE=1 SV	Color2 [DarkGray]	1	4					18.672	17.9404	18.1632	17.642	18.7049	16.3598
	0.410287	-2.91875	tr|Q49AN9|Q49AN9_HUMAN;tr|F5H013|F5H013_HUMAN;sp|P62308|RUXG_HUMAN;sp|A8MWD9|RUXGL_HUMAN	tr|Q49AN9|Q49AN9_HUMAN Small nuclear ribonucleoprotein G OS=Homo sapiens OX=9606 GN=SNRPG PE=1 SV=1;tr|F5H013|F5H013_HUMAN Small nuclear ribonucleoprotein G OS=Homo sapiens OX=9606 GN=SNRPG PE=1 SV=1;sp|P62308|RUXG_HUMAN Small nuclear ribonucleoprotein G O	Color2 [DarkGray]	1	4					19.0726	16.0243	12.3314	20.6747	21.3821	14.1278
	0.410148	-1.04565	sp|P35251|RFC1_HUMAN;tr|H0Y9P8|H0Y9P8_HUMAN	sp|P35251|RFC1_HUMAN Replication factor C subunit 1 OS=Homo sapiens OX=9606 GN=RFC1 PE=1 SV=4;tr|H0Y9P8|H0Y9P8_HUMAN Replication factor C subunit 1 (Fragment) OS=Homo sapiens OX=9606 GN=RFC1 PE=1 SV=1	Color2 [DarkGray]	1	4					17.0548	13.4261	15.8418	16.8407	16.2033	16.4157
	0.409424	1.07985	sp|O43395|PRPF3_HUMAN	sp|O43395|PRPF3_HUMAN U4/U6 small nuclear ribonucleoprotein Prp3 OS=Homo sapiens OX=9606 GN=PRPF3 PE=1 SV=2	Color2 [DarkGray]	1	4					18.3066	18.3651	17.6428	18.6542	14.941	17.4797
	0.408575	0.682794	tr|A0A087WUZ3|A0A087WUZ3_HUMAN;sp|Q01082|SPTB2_HUMAN	tr|A0A087WUZ3|A0A087WUZ3_HUMAN Spectrin beta chain OS=Homo sapiens OX=9606 GN=SPTBN1 PE=1 SV=1;sp|Q01082|SPTB2_HUMAN Spectrin beta chain, non-erythrocytic 1 OS=Homo sapiens OX=9606 GN=SPTBN1 PE=1 SV=2	Color2 [DarkGray]	1	4					17.4904	15.4835	16.5086	16.1162	16.317	15.0009
	0.405927	0.277199	tr|A0A087WVC1|A0A087WVC1_HUMAN;sp|Q9BQ39|DDX50_HUMAN	tr|A0A087WVC1|A0A087WVC1_HUMAN ATP-dependent RNA helicase DDX50 OS=Homo sapiens OX=9606 GN=DDX50 PE=1 SV=1;sp|Q9BQ39|DDX50_HUMAN ATP-dependent RNA helicase DDX50 OS=Homo sapiens OX=9606 GN=DDX50 PE=1 SV=1	Color2 [DarkGray]	1	4					18.3586	17.4796	17.8328	17.5498	17.875	17.4145
	0.403229	-0.300798	tr|A0A024R4M0|A0A024R4M0_HUMAN;sp|P46781|RS9_HUMAN;tr|B5MCT8|B5MCT8_HUMAN;tr|C9JM19|C9JM19_HUMAN	tr|A0A024R4M0|A0A024R4M0_HUMAN 40S ribosomal protein S9 OS=Homo sapiens OX=9606 GN=RPS9 PE=1 SV=1;sp|P46781|RS9_HUMAN 40S ribosomal protein S9 OS=Homo sapiens OX=9606 GN=RPS9 PE=1 SV=3;tr|B5MCT8|B5MCT8_HUMAN 40S ribosomal protein S9 OS=Homo sapiens OX=9606	Color2 [DarkGray]	1	4					25.2177	24.6457	24.5296	25.1544	25.4726	24.6684
	0.401225	-0.48068	sp|P52907|CAZA1_HUMAN	sp|P52907|CAZA1_HUMAN F-actin-capping protein subunit alpha-1 OS=Homo sapiens OX=9606 GN=CAPZA1 PE=1 SV=3	Color2 [DarkGray]	1	4					23.8557	24.8254	24.1457	24.9158	25.3872	23.9658
	0.400653	0.910092	sp|P50990|TCPQ_HUMAN;tr|H7C4C8|H7C4C8_HUMAN	sp|P50990|TCPQ_HUMAN T-complex protein 1 subunit theta OS=Homo sapiens OX=9606 GN=CCT8 PE=1 SV=4;tr|H7C4C8|H7C4C8_HUMAN T-complex protein 1 subunit theta (Fragment) OS=Homo sapiens OX=9606 GN=CCT8 PE=1 SV=1	Color2 [DarkGray]	1	4					18.2482	17.5395	17.9223	18.4058	17.3601	15.2139
	0.397656	-0.819901	tr|H7C5L6|H7C5L6_HUMAN;sp|P78362|SRPK2_HUMAN	tr|H7C5L6|H7C5L6_HUMAN SRSF protein kinase 2 (Fragment) OS=Homo sapiens OX=9606 GN=SRPK2 PE=1 SV=1;sp|P78362|SRPK2_HUMAN SRSF protein kinase 2 OS=Homo sapiens OX=9606 GN=SRPK2 PE=1 SV=3	Color2 [DarkGray]	1	4					17.7009	14.9249	17.1102	17.4749	17.7315	16.9894
	0.396697	0.917228	sp|P82930|RT34_HUMAN;tr|C9JJ19|C9JJ19_HUMAN	sp|P82930|RT34_HUMAN 28S ribosomal protein S34, mitochondrial OS=Homo sapiens OX=9606 GN=MRPS34 PE=1 SV=2;tr|C9JJ19|C9JJ19_HUMAN 28S ribosomal protein S34, mitochondrial OS=Homo sapiens OX=9606 GN=MRPS34 PE=1 SV=2	Color2 [DarkGray]	1	4					20.8635	20.1284	20.1228	20.323	20.4755	17.5645
	0.396603	-2.15859	tr|E7EQB2|E7EQB2_HUMAN;tr|E7ER44|E7ER44_HUMAN;sp|P02788|TRFL_HUMAN	tr|E7EQB2|E7EQB2_HUMAN Lactotransferrin (Fragment) OS=Homo sapiens OX=9606 GN=LTF PE=1 SV=1;tr|E7ER44|E7ER44_HUMAN Lactotransferrin OS=Homo sapiens OX=9606 GN=LTF PE=1 SV=1;sp|P02788|TRFL_HUMAN Lactotransferrin OS=Homo sapiens OX=9606 GN=LTF PE=1 SV=6	Color2 [DarkGray]	1	4					17.5971	18.964	14.6611	15.3995	20.9913	21.3071
	0.395334	0.48171	tr|A0A0J9YYL3|A0A0J9YYL3_HUMAN;tr|A0A0J9YXJ8|A0A0J9YXJ8_HUMAN;tr|A0A0J9YVP6|A0A0J9YVP6_HUMAN;tr|A0A0J9YXX5|A0A0J9YXX5_HUMAN;sp|Q9UHX1|PUF60_HUMAN;tr|A0A0J9YVR6|A0A0J9YVR6_HUMAN;tr|E9PQ56|E9PQ56_HUMAN;tr|A0A0J9YWM1|A0A0J9YWM1_HUMAN;tr|H0YEM1|H0YEM1_HUMAN	tr|A0A0J9YYL3|A0A0J9YYL3_HUMAN Poly(U)-binding-splicing factor PUF60 (Fragment) OS=Homo sapiens OX=9606 GN=PUF60 PE=1 SV=1;tr|A0A0J9YXJ8|A0A0J9YXJ8_HUMAN Poly(U)-binding-splicing factor PUF60 (Fragment) OS=Homo sapiens OX=9606 GN=PUF60 PE=1 SV=1;tr|A0A0J9Y	Color2 [DarkGray]	1	4					20.4653	20.5379	20.3782	19.4889	21.0039	19.4435
	0.395155	1.27065	tr|E5RJN7|E5RJN7_HUMAN;tr|A0A0A0MTC4|A0A0A0MTC4_HUMAN;tr|A0A0A0MTD1|A0A0A0MTD1_HUMAN;tr|F8VPI7|F8VPI7_HUMAN;tr|E7EPX0|E7EPX0_HUMAN;tr|A0A0A0MTC6|A0A0A0MTC6_HUMAN;tr|E7EVJ4|E7EVJ4_HUMAN;tr|E9PH62|E9PH62_HUMAN;sp|Q9NUL3|STAU2_HUMAN;tr|G5EA18|G5EA18_HUMAN;tr|E7EVI1|E7EVI1_HUMAN	tr|E5RJN7|E5RJN7_HUMAN Double-stranded RNA-binding protein Staufen homolog 2 (Fragment) OS=Homo sapiens OX=9606 GN=STAU2 PE=1 SV=1;tr|A0A0A0MTC4|A0A0A0MTC4_HUMAN Double-stranded RNA-binding protein Staufen homolog 2 OS=Homo sapiens OX=9606 GN=STAU2 PE=1 SV	Color2 [DarkGray]	1	4					18.115	14.8066	17.8946	16.9534	14.0895	15.9613
	0.394201	-2.0118	sp|O76094|SRP72_HUMAN;tr|D6RDY6|D6RDY6_HUMAN	sp|O76094|SRP72_HUMAN Signal recognition particle subunit SRP72 OS=Homo sapiens OX=9606 GN=SRP72 PE=1 SV=3;tr|D6RDY6|D6RDY6_HUMAN Signal recognition particle subunit SRP72 (Fragment) OS=Homo sapiens OX=9606 GN=SRP72 PE=1 SV=3	Color2 [DarkGray]	1	4					19.0342	25.6754	25.2674	25.291	25.6459	25.0756
	0.393328	-2.09324	sp|P98179|RBM3_HUMAN	sp|P98179|RBM3_HUMAN RNA-binding protein 3 OS=Homo sapiens OX=9606 GN=RBM3 PE=1 SV=1	Color2 [DarkGray]	1	4					21.0173	21.2087	14.3952	20.6333	21.034	21.2336
	0.392872	0.331392	sp|P29692|EF1D_HUMAN;tr|E9PK01|E9PK01_HUMAN;tr|E9PRY8|E9PRY8_HUMAN;tr|A0A087X1X7|A0A087X1X7_HUMAN;tr|E9PL12|E9PL12_HUMAN;tr|E9PI39|E9PI39_HUMAN;tr|E9PQ49|E9PQ49_HUMAN;tr|E9PPR1|E9PPR1_HUMAN;tr|E9PMW7|E9PMW7_HUMAN;tr|E9PIZ1|E9PIZ1_HUMAN;tr|E9PL71|E9PL71_HUMAN;tr|E9PN91|E9PN91_HUMAN;tr|H0YCK7|H0YCK7_HUMAN;tr|E9PQZ1|E9PQZ1_HUMAN	sp|P29692|EF1D_HUMAN Elongation factor 1-delta OS=Homo sapiens OX=9606 GN=EEF1D PE=1 SV=5;tr|E9PK01|E9PK01_HUMAN Elongation factor 1-delta (Fragment) OS=Homo sapiens OX=9606 GN=EEF1D PE=1 SV=1;tr|E9PRY8|E9PRY8_HUMAN Elongation factor 1-delta OS=Homo sapien	Color2 [DarkGray]	1	4					22.2546	21.8343	21.5395	21.082	22.0771	21.4751
	0.38648	-0.78598	sp|O75607|NPM3_HUMAN	sp|O75607|NPM3_HUMAN Nucleoplasmin-3 OS=Homo sapiens OX=9606 GN=NPM3 PE=1 SV=3	Color2 [DarkGray]	1	4					16.8369	19.1059	18.2926	19.865	18.7222	18.0061
	0.380982	0.288673	sp|Q14315|FLNC_HUMAN	sp|Q14315|FLNC_HUMAN Filamin-C OS=Homo sapiens OX=9606 GN=FLNC PE=1 SV=3	Color2 [DarkGray]	1	4					19.5188	19.4954	19.1971	19.28	19.5343	18.531
	0.37983	0.365423	sp|Q09666|AHNK_HUMAN	sp|Q09666|AHNK_HUMAN Neuroblast differentiation-associated protein AHNAK OS=Homo sapiens OX=9606 GN=AHNAK PE=1 SV=2	Color2 [DarkGray]	1	4					18.4862	18.9187	18.0871	17.5734	18.6994	18.1229
	0.378917	-0.490662	tr|K7EQJ5|K7EQJ5_HUMAN;sp|P62841|RS15_HUMAN;tr|K7EM56|K7EM56_HUMAN;tr|A0A0B4J2B4|A0A0B4J2B4_HUMAN;tr|K7EJ78|K7EJ78_HUMAN;tr|S4R417|S4R417_HUMAN;tr|K7ELC2|K7ELC2_HUMAN;tr|S4R456|S4R456_HUMAN	tr|K7EQJ5|K7EQJ5_HUMAN 40S ribosomal protein S15 OS=Homo sapiens OX=9606 GN=RPS15 PE=1 SV=2;sp|P62841|RS15_HUMAN 40S ribosomal protein S15 OS=Homo sapiens OX=9606 GN=RPS15 PE=1 SV=2;tr|K7EM56|K7EM56_HUMAN 40S ribosomal protein S15 OS=Homo sapiens OX=9606 G	Color2 [DarkGray]	1	4					24.7494	23.6782	23.0296	24.7216	24.0298	24.1778
	0.377693	0.596378	sp|Q9NP72|RAB18_HUMAN;tr|A0A087X163|A0A087X163_HUMAN;tr|Q5W0J0|Q5W0J0_HUMAN;tr|H0Y6T8|H0Y6T8_HUMAN	sp|Q9NP72|RAB18_HUMAN Ras-related protein Rab-18 OS=Homo sapiens OX=9606 GN=RAB18 PE=1 SV=1;tr|A0A087X163|A0A087X163_HUMAN Ras-related protein Rab-18 OS=Homo sapiens OX=9606 GN=RAB18 PE=1 SV=1;tr|Q5W0J0|Q5W0J0_HUMAN Ras-related protein Rab-18 OS=Homo sapie	Color2 [DarkGray]	1	4					20.7982	18.7658	19.713	19.4669	19.4732	18.5477
	0.37645	-1.08964	sp|O75934|SPF27_HUMAN	sp|O75934|SPF27_HUMAN Pre-mRNA-splicing factor SPF27 OS=Homo sapiens OX=9606 GN=BCAS2 PE=1 SV=1	Color2 [DarkGray]	1	4					16.4639	20.3659	19.4434	19.6254	20.4358	19.4809
	0.37559	1.52952	sp|P07195|LDHB_HUMAN;tr|A0A3B3IS95|A0A3B3IS95_HUMAN	sp|P07195|LDHB_HUMAN L-lactate dehydrogenase B chain OS=Homo sapiens OX=9606 GN=LDHB PE=1 SV=2;tr|A0A3B3IS95|A0A3B3IS95_HUMAN L-lactate dehydrogenase OS=Homo sapiens OX=9606 PE=3 SV=1	Color2 [DarkGray]	1	4					18.8051	16.9632	13.9412	16.9431	14.0146	14.1633
	0.374719	-1.17008	tr|A0A1B0GVP4|A0A1B0GVP4_HUMAN	tr|A0A1B0GVP4|A0A1B0GVP4_HUMAN Ligand-dependent nuclear receptor corepressor-like protein OS=Homo sapiens OX=9606 GN=LCORL PE=1 SV=1	Color2 [DarkGray]	1	4					14.8075	18.0851	14.7291	15.6714	17.9757	17.4849
	0.374152	-0.371234	tr|B1AK87|B1AK87_HUMAN;tr|B1AK88|B1AK88_HUMAN	tr|B1AK87|B1AK87_HUMAN F-actin-capping protein subunit beta OS=Homo sapiens OX=9606 GN=CAPZB PE=1 SV=1;tr|B1AK88|B1AK88_HUMAN F-actin-capping protein subunit beta OS=Homo sapiens OX=9606 GN=CAPZB PE=1 SV=1	Color2 [DarkGray]	1	4					23.8506	24.0001	23.5414	24.2277	24.8185	23.4596
	0.369239	0.302429	sp|P67809|YBOX1_HUMAN;tr|H0Y449|H0Y449_HUMAN	sp|P67809|YBOX1_HUMAN Nuclease-sensitive element-binding protein 1 OS=Homo sapiens OX=9606 GN=YBX1 PE=1 SV=3;tr|H0Y449|H0Y449_HUMAN Nuclease-sensitive element-binding protein 1 (Fragment) OS=Homo sapiens OX=9606 GN=YBX1 PE=1 SV=1	Color2 [DarkGray]	1	4					26.1626	26.371	25.5036	25.8118	26.0326	25.2856
	0.367595	0.702236	sp|P26599|PTBP1_HUMAN;tr|A0A0U1RRM4|A0A0U1RRM4_HUMAN;tr|A6NLN1|A6NLN1_HUMAN;tr|A0A0D9SF20|A0A0D9SF20_HUMAN;tr|K7EKJ7|K7EKJ7_HUMAN	sp|P26599|PTBP1_HUMAN Polypyrimidine tract-binding protein 1 OS=Homo sapiens OX=9606 GN=PTBP1 PE=1 SV=1;tr|A0A0U1RRM4|A0A0U1RRM4_HUMAN Polypyrimidine tract-binding protein 1 OS=Homo sapiens OX=9606 GN=PTBP1 PE=1 SV=1;tr|A6NLN1|A6NLN1_HUMAN Polypyrimidine t	Color2 [DarkGray]	1	4					22.02	20.8872	20.2116	20.6213	21.2045	19.1862
	0.363752	0.994656	sp|Q13435|SF3B2_HUMAN;tr|E9PJT3|E9PJT3_HUMAN;tr|E9PJ04|E9PJ04_HUMAN;tr|H0YCG1|H0YCG1_HUMAN;tr|E9PPJ0|E9PPJ0_HUMAN	sp|Q13435|SF3B2_HUMAN Splicing factor 3B subunit 2 OS=Homo sapiens OX=9606 GN=SF3B2 PE=1 SV=2;tr|E9PJT3|E9PJT3_HUMAN Splicing factor 3B subunit 2 (Fragment) OS=Homo sapiens OX=9606 GN=SF3B2 PE=1 SV=1;tr|E9PJ04|E9PJ04_HUMAN Splicing factor 3B subunit 2 (Fra	Color2 [DarkGray]	1	4					18.8272	17.6995	17.1658	17.4915	18.3203	14.8967
	0.362087	0.93793	sp|Q9UIG0|BAZ1B_HUMAN	sp|Q9UIG0|BAZ1B_HUMAN Tyrosine-protein kinase BAZ1B OS=Homo sapiens OX=9606 GN=BAZ1B PE=1 SV=2	Color2 [DarkGray]	1	4					17.5778	16.9324	17.3564	17.2093	17.608	14.2354
	0.361594	0.610815	sp|O00622|CCN1_HUMAN	sp|O00622|CCN1_HUMAN CCN family member 1 OS=Homo sapiens OX=9606 GN=CCN1 PE=1 SV=1	Color2 [DarkGray]	1	4					16.7146	16.0885	16.0525	16.4408	16.2453	14.3371
	0.361329	-0.528263	tr|X6R700|X6R700_HUMAN;sp|Q9Y3Y2|CHTOP_HUMAN;tr|A0A087X1B7|A0A087X1B7_HUMAN	tr|X6R700|X6R700_HUMAN Chromatin target of PRMT1 protein OS=Homo sapiens OX=9606 GN=CHTOP PE=1 SV=1;sp|Q9Y3Y2|CHTOP_HUMAN Chromatin target of PRMT1 protein OS=Homo sapiens OX=9606 GN=CHTOP PE=1 SV=2;tr|A0A087X1B7|A0A087X1B7_HUMAN Chromatin target of PRMT1	Color2 [DarkGray]	1	4					21.995	22.2966	21.581	23.163	22.9488	21.3457
	0.360991	0.243818	sp|P04843|RPN1_HUMAN;tr|B7Z4L4|B7Z4L4_HUMAN	sp|P04843|RPN1_HUMAN Dolichyl-diphosphooligosaccharide--protein glycosyltransferase subunit 1 OS=Homo sapiens OX=9606 GN=RPN1 PE=1 SV=1;tr|B7Z4L4|B7Z4L4_HUMAN Dolichyl-diphosphooligosaccharide--protein glycosyltransferase subunit 1 OS=Homo sapiens OX=9606	Color2 [DarkGray]	1	4					20.5837	20.4058	19.8119	19.9872	20.3129	19.77
	0.360828	0.457239	sp|Q07065|CKAP4_HUMAN	sp|Q07065|CKAP4_HUMAN Cytoskeleton-associated protein 4 OS=Homo sapiens OX=9606 GN=CKAP4 PE=1 SV=2	Color2 [DarkGray]	1	4					20.3722	19.4089	19.2959	19.2159	19.9429	18.5465
	0.359291	-0.270861	sp|P62979|RS27A_HUMAN;sp|P0CG48|UBC_HUMAN;tr|B4DV12|B4DV12_HUMAN;tr|Q96C32|Q96C32_HUMAN;sp|P0CG47|UBB_HUMAN;tr|Q5PY61|Q5PY61_HUMAN;tr|J3QKN0|J3QKN0_HUMAN;tr|F5GXK7|F5GXK7_HUMAN;tr|F5H747|F5H747_HUMAN;tr|F5H388|F5H388_HUMAN;tr|F5H265|F5H265_HUMAN;tr|F5H2Z3|F5H2Z3_HUMAN;tr|F5GYU3|F5GYU3_HUMAN;sp|P62987|RL40_HUMAN;tr|F5H6Q2|F5H6Q2_HUMAN;tr|J3QTR3|J3QTR3_HUMAN;tr|J3QS39|J3QS39_HUMAN;tr|A0A2R8Y422|A0A…	sp|P62979|RS27A_HUMAN Ubiquitin-40S ribosomal protein S27a OS=Homo sapiens OX=9606 GN=RPS27A PE=1 SV=2;sp|P0CG48|UBC_HUMAN Polyubiquitin-C OS=Homo sapiens OX=9606 GN=UBC PE=1 SV=3;tr|B4DV12|B4DV12_HUMAN Polyubiquitin-B OS=Homo sapiens OX=9606 GN=UBB PE=1 S	Color2 [DarkGray]	1	4					27.6474	27.3005	26.863	27.307	27.9753	27.3413
	0.357049	0.242385	sp|P02545|LMNA_HUMAN;tr|Q3BDU5|Q3BDU5_HUMAN;tr|Q5TCI8|Q5TCI8_HUMAN	sp|P02545|LMNA_HUMAN Prelamin-A/C OS=Homo sapiens OX=9606 GN=LMNA PE=1 SV=1;tr|Q3BDU5|Q3BDU5_HUMAN Prelamin-A/C OS=Homo sapiens OX=9606 GN=LMNA PE=1 SV=1;tr|Q5TCI8|Q5TCI8_HUMAN Prelamin-A/C OS=Homo sapiens OX=9606 GN=LMNA PE=1 SV=1	Color2 [DarkGray]	1	4					23.7832	23.0976	22.8702	22.9381	23.1435	22.9421
	0.356157	0.795577	sp|P26640|SYVC_HUMAN;tr|A0A140T936|A0A140T936_HUMAN	sp|P26640|SYVC_HUMAN Valine--tRNA ligase OS=Homo sapiens OX=9606 GN=VARS PE=1 SV=4;tr|A0A140T936|A0A140T936_HUMAN Valine--tRNA ligase (Fragment) OS=Homo sapiens OX=9606 GN=VARS PE=1 SV=1	Color2 [DarkGray]	1	4					18.5335	16.6219	17.3656	17.8713	16.9412	15.3217
	0.355966	0.195611	sp|Q9P2J5|SYLC_HUMAN	sp|Q9P2J5|SYLC_HUMAN Leucine--tRNA ligase, cytoplasmic OS=Homo sapiens OX=9606 GN=LARS PE=1 SV=2	Color2 [DarkGray]	1	4					17.752	17.9695	17.6866	17.8986	17.7283	17.1944
	0.355224	-0.833725	sp|P30041|PRDX6_HUMAN	sp|P30041|PRDX6_HUMAN Peroxiredoxin-6 OS=Homo sapiens OX=9606 GN=PRDX6 PE=1 SV=3	Color2 [DarkGray]	1	4					20.0193	18.9668	16.7751	19.0894	19.7838	19.3892
	0.35474	-0.247871	sp|P54136|SYRC_HUMAN	sp|P54136|SYRC_HUMAN Arginine--tRNA ligase, cytoplasmic OS=Homo sapiens OX=9606 GN=RARS PE=1 SV=2	Color2 [DarkGray]	1	4					20.218	19.5749	19.34	19.8766	20.2043	19.7955
	0.35402	-0.423498	sp|P35637|FUS_HUMAN;tr|H3BPE7|H3BPE7_HUMAN	sp|P35637|FUS_HUMAN RNA-binding protein FUS OS=Homo sapiens OX=9606 GN=FUS PE=1 SV=1;tr|H3BPE7|H3BPE7_HUMAN RNA-binding protein FUS OS=Homo sapiens OX=9606 GN=FUS PE=1 SV=1	Color2 [DarkGray]	1	4					25.7609	25.4485	24.4007	25.5966	26.1259	25.1581
	0.353759	0.756344	sp|Q13185|CBX3_HUMAN	sp|Q13185|CBX3_HUMAN Chromobox protein homolog 3 OS=Homo sapiens OX=9606 GN=CBX3 PE=1 SV=4	Color2 [DarkGray]	1	4					21.3709	20.9511	19.382	19.7523	20.968	18.7146
	0.353474	0.193451	sp|P27708|PYR1_HUMAN;tr|F8VPD4|F8VPD4_HUMAN;tr|H7BZB3|H7BZB3_HUMAN	sp|P27708|PYR1_HUMAN CAD protein OS=Homo sapiens OX=9606 GN=CAD PE=1 SV=3;tr|F8VPD4|F8VPD4_HUMAN CAD protein OS=Homo sapiens OX=9606 GN=CAD PE=1 SV=1;tr|H7BZB3|H7BZB3_HUMAN CAD protein (Fragment) OS=Homo sapiens OX=9606 GN=CAD PE=1 SV=8	Color2 [DarkGray]	1	4					14.4547	14.381	14.1607	14.1839	13.7549	14.4771
	0.352554	-0.680786	tr|A0A087WXU8|A0A087WXU8_HUMAN;tr|A0A1W2PRR2|A0A1W2PRR2_HUMAN;tr|F5GYL3|F5GYL3_HUMAN;tr|G3V529|G3V529_HUMAN;sp|Q9GZR7|DDX24_HUMAN	tr|A0A087WXU8|A0A087WXU8_HUMAN ATP-dependent RNA helicase DDX24 OS=Homo sapiens OX=9606 GN=DDX24 PE=1 SV=1;tr|A0A1W2PRR2|A0A1W2PRR2_HUMAN ATP-dependent RNA helicase DDX24 OS=Homo sapiens OX=9606 GN=DDX24 PE=1 SV=1;tr|F5GYL3|F5GYL3_HUMAN ATP-dependent RNA h	Color2 [DarkGray]	1	4					15.6698	14.975	13.9433	16.5051	15.7585	14.3669
	0.352371	0.680835	sp|Q9H7B2|RPF2_HUMAN;tr|Q5VXN0|Q5VXN0_HUMAN	sp|Q9H7B2|RPF2_HUMAN Ribosome production factor 2 homolog OS=Homo sapiens OX=9606 GN=RPF2 PE=1 SV=2;tr|Q5VXN0|Q5VXN0_HUMAN Ribosome production factor 2 homolog (Fragment) OS=Homo sapiens OX=9606 GN=RPF2 PE=1 SV=1	Color2 [DarkGray]	1	4					19.7656	19.8269	19.5077	19.6502	19.9714	17.4361
	0.352128	1.17515	sp|Q9Y3B9|RRP15_HUMAN	sp|Q9Y3B9|RRP15_HUMAN RRP15-like protein OS=Homo sapiens OX=9606 GN=RRP15 PE=1 SV=2	Color2 [DarkGray]	1	4					18.0793	15.8182	16.8345	17.6633	16.0753	13.4679
	0.350647	0.160004	tr|G3V203|G3V203_HUMAN;sp|Q07020|RL18_HUMAN;tr|J3QQ67|J3QQ67_HUMAN;tr|H0YHA7|H0YHA7_HUMAN;tr|F8VYV2|F8VYV2_HUMAN;tr|A0A075B7A0|A0A075B7A0_HUMAN;tr|F8VUA6|F8VUA6_HUMAN	tr|G3V203|G3V203_HUMAN 60S ribosomal protein L18 OS=Homo sapiens OX=9606 GN=RPL18 PE=1 SV=1;sp|Q07020|RL18_HUMAN 60S ribosomal protein L18 OS=Homo sapiens OX=9606 GN=RPL18 PE=1 SV=2;tr|J3QQ67|J3QQ67_HUMAN 60S ribosomal protein L18 (Fragment) OS=Homo sapien	Color2 [DarkGray]	1	4					25.9481	25.6197	25.816	25.3308	25.8924	25.6805
	0.350555	0.529067	sp|Q01831|XPC_HUMAN	sp|Q01831|XPC_HUMAN DNA repair protein complementing XP-C cells OS=Homo sapiens OX=9606 GN=XPC PE=1 SV=4	Color2 [DarkGray]	1	4					15.4672	16.3142	14.1684	14.7506	14.9019	14.7101
	0.349002	0.458375	sp|Q4G0J3|LARP7_HUMAN;tr|D6R9Z6|D6R9Z6_HUMAN;tr|D6RFF0|D6RFF0_HUMAN;tr|H0YA82|H0YA82_HUMAN	sp|Q4G0J3|LARP7_HUMAN La-related protein 7 OS=Homo sapiens OX=9606 GN=LARP7 PE=1 SV=1;tr|D6R9Z6|D6R9Z6_HUMAN La-related protein 7 (Fragment) OS=Homo sapiens OX=9606 GN=LARP7 PE=1 SV=1;tr|D6RFF0|D6RFF0_HUMAN La-related protein 7 (Fragment) OS=Homo sapiens O	Color2 [DarkGray]	1	4					17.8026	17.426	16.3643	17.371	16.6124	16.2344
	0.348696	-0.365738	sp|Q9BPX5|ARP5L_HUMAN	sp|Q9BPX5|ARP5L_HUMAN Actin-related protein 2/3 complex subunit 5-like protein OS=Homo sapiens OX=9606 GN=ARPC5L PE=1 SV=1	Color2 [DarkGray]	1	4					19.5905	19.8756	19.2984	20.2072	20.4883	19.1663
	0.348682	0.907299	sp|Q5T9A4|ATD3B_HUMAN	sp|Q5T9A4|ATD3B_HUMAN ATPase family AAA domain-containing protein 3B OS=Homo sapiens OX=9606 GN=ATAD3B PE=1 SV=1	Color2 [DarkGray]	1	4					19.4331	18.778	18.8408	19.2118	19.1264	15.9918
	0.348567	0.642195	sp|Q96EY7|PTCD3_HUMAN	sp|Q96EY7|PTCD3_HUMAN Pentatricopeptide repeat domain-containing protein 3, mitochondrial OS=Homo sapiens OX=9606 GN=PTCD3 PE=1 SV=3	Color2 [DarkGray]	1	4					18.7175	17.7318	18.5203	16.8407	19.0767	17.1256
	0.347767	-0.467932	sp|P12814|ACTN1_HUMAN;tr|H9KV75|H9KV75_HUMAN	sp|P12814|ACTN1_HUMAN Alpha-actinin-1 OS=Homo sapiens OX=9606 GN=ACTN1 PE=1 SV=2;tr|H9KV75|H9KV75_HUMAN Alpha-actinin-1 OS=Homo sapiens OX=9606 GN=ACTN1 PE=1 SV=1	Color2 [DarkGray]	1	4					21.752	22.5602	22.2398	22.9866	23.3122	21.657
	0.347525	0.289295	sp|P31942|HNRH3_HUMAN	sp|P31942|HNRH3_HUMAN Heterogeneous nuclear ribonucleoprotein H3 OS=Homo sapiens OX=9606 GN=HNRNPH3 PE=1 SV=2	Color2 [DarkGray]	1	4					25.7441	25.4007	24.8575	24.9867	25.4679	24.6799
	0.343979	0.612091	sp|Q16778|H2B2E_HUMAN;sp|P33778|H2B1B_HUMAN;sp|P23527|H2B1O_HUMAN;sp|Q8N257|H2B3B_HUMAN	sp|Q16778|H2B2E_HUMAN Histone H2B type 2-E OS=Homo sapiens OX=9606 GN=HIST2H2BE PE=1 SV=3;sp|P33778|H2B1B_HUMAN Histone H2B type 1-B OS=Homo sapiens OX=9606 GN=HIST1H2BB PE=1 SV=2;sp|P23527|H2B1O_HUMAN Histone H2B type 1-O OS=Homo sapiens OX=9606 GN=HIST1H	Color2 [DarkGray]	1	4					26.9002	26.6007	26.1834	26.4155	26.8724	24.5601
	0.34201	0.195658	sp|P40227|TCPZ_HUMAN	sp|P40227|TCPZ_HUMAN T-complex protein 1 subunit zeta OS=Homo sapiens OX=9606 GN=CCT6A PE=1 SV=3	Color2 [DarkGray]	1	4					21.7858	21.1714	21.8285	21.5691	21.4216	21.2081
	0.340786	0.45616	sp|Q9BZE4|NOG1_HUMAN;tr|Q5T3R7|Q5T3R7_HUMAN	sp|Q9BZE4|NOG1_HUMAN Nucleolar GTP-binding protein 1 OS=Homo sapiens OX=9606 GN=GTPBP4 PE=1 SV=3;tr|Q5T3R7|Q5T3R7_HUMAN Nucleolar GTP-binding protein 1 (Fragment) OS=Homo sapiens OX=9606 GN=GTPBP4 PE=1 SV=1	Color2 [DarkGray]	1	4					18.9045	18.1826	18.2468	18.1752	18.7517	17.0385
	0.340105	-0.443377	sp|P35579|MYH9_HUMAN	sp|P35579|MYH9_HUMAN Myosin-9 OS=Homo sapiens OX=9606 GN=MYH9 PE=1 SV=4	Color2 [DarkGray]	1	4					27.3693	28.2142	27.4873	28.4407	28.7493	27.2109
	0.33991	1.00941	sp|Q8TC12|RDH11_HUMAN;tr|G3V2G6|G3V2G6_HUMAN;tr|G3V234|G3V234_HUMAN	sp|Q8TC12|RDH11_HUMAN Retinol dehydrogenase 11 OS=Homo sapiens OX=9606 GN=RDH11 PE=1 SV=2;tr|G3V2G6|G3V2G6_HUMAN Retinol dehydrogenase 11 (Fragment) OS=Homo sapiens OX=9606 GN=RDH11 PE=1 SV=1;tr|G3V234|G3V234_HUMAN Retinol dehydrogenase 11 (Fragment) OS=Ho	Color2 [DarkGray]	1	4					17.5139	14.8117	17.4014	16.394	16.4454	13.8595
	0.338955	-0.466059	sp|Q71UI9|H2AV_HUMAN;sp|P0C0S5|H2AZ_HUMAN;tr|C9J0D1|C9J0D1_HUMAN;tr|A0A494C189|A0A494C189_HUMAN;tr|C9J386|C9J386_HUMAN	sp|Q71UI9|H2AV_HUMAN Histone H2A.V OS=Homo sapiens OX=9606 GN=H2AFV PE=1 SV=3;sp|P0C0S5|H2AZ_HUMAN Histone H2A.Z OS=Homo sapiens OX=9606 GN=H2AFZ PE=1 SV=2;tr|C9J0D1|C9J0D1_HUMAN Histone H2A OS=Homo sapiens OX=9606 GN=H2AFV PE=1 SV=1;tr|A0A494C189|A0A494C1	Color2 [DarkGray]	1	4					25.1017	23.9363	24.081	24.9612	25.5224	24.0336
	0.338941	0.999809	sp|Q12788|TBL3_HUMAN;tr|J3KNP2|J3KNP2_HUMAN	sp|Q12788|TBL3_HUMAN Transducin beta-like protein 3 OS=Homo sapiens OX=9606 GN=TBL3 PE=1 SV=2;tr|J3KNP2|J3KNP2_HUMAN Transducin beta-like protein 3 (Fragment) OS=Homo sapiens OX=9606 GN=TBL3 PE=1 SV=1	Color2 [DarkGray]	1	4					17.7723	17.076	16.5853	17.2047	17.4204	13.8091
	0.338439	-0.464141	tr|B4DJ81|B4DJ81_HUMAN;sp|P28331|NDUS1_HUMAN	tr|B4DJ81|B4DJ81_HUMAN NADH-ubiquinone oxidoreductase 75 kDa subunit, mitochondrial OS=Homo sapiens OX=9606 GN=NDUFS1 PE=1 SV=1;sp|P28331|NDUS1_HUMAN NADH-ubiquinone oxidoreductase 75 kDa subunit, mitochondrial OS=Homo sapiens OX=9606 GN=NDUFS1 PE=1 SV=3	Color2 [DarkGray]	1	4					14.9964	15.7402	14.3983	15.9785	15.8628	14.6861
	0.337245	0.508646	sp|Q9UJV9|DDX41_HUMAN;tr|J3KNN5|J3KNN5_HUMAN	sp|Q9UJV9|DDX41_HUMAN Probable ATP-dependent RNA helicase DDX41 OS=Homo sapiens OX=9606 GN=DDX41 PE=1 SV=2;tr|J3KNN5|J3KNN5_HUMAN Probable ATP-dependent RNA helicase DDX41 (Fragment) OS=Homo sapiens OX=9606 GN=DDX41 PE=1 SV=1	Color2 [DarkGray]	1	4					19.4876	18.2762	18.3766	18.6709	18.7127	17.2308
	0.337218	1.0956	sp|Q96E39|RMXL1_HUMAN	sp|Q96E39|RMXL1_HUMAN RNA binding motif protein, X-linked-like-1 OS=Homo sapiens OX=9606 GN=RBMXL1 PE=1 SV=1	Color2 [DarkGray]	1	4					18.8301	18.5632	18.344	18.7301	18.9038	14.8167
	0.336941	0.927142	tr|E9PQ98|E9PQ98_HUMAN;tr|E9PIX6|E9PIX6_HUMAN;tr|E9PKG1|E9PKG1_HUMAN;sp|Q99873|ANM1_HUMAN;tr|E9PNR9|E9PNR9_HUMAN;tr|H0YDE4|H0YDE4_HUMAN	tr|E9PQ98|E9PQ98_HUMAN Protein arginine N-methyltransferase 1 (Fragment) OS=Homo sapiens OX=9606 GN=PRMT1 PE=1 SV=1;tr|E9PIX6|E9PIX6_HUMAN Protein arginine N-methyltransferase 1 (Fragment) OS=Homo sapiens OX=9606 GN=PRMT1 PE=1 SV=2;tr|E9PKG1|E9PKG1_HUMAN P	Color2 [DarkGray]	1	4					17.6265	14.5492	16.6718	14.457	14.9175	16.6915
	0.336658	0.29269	sp|Q9P2E9|RRBP1_HUMAN;tr|A0A087WVV2|A0A087WVV2_HUMAN;tr|F8W7S5|F8W7S5_HUMAN	sp|Q9P2E9|RRBP1_HUMAN Ribosome-binding protein 1 OS=Homo sapiens OX=9606 GN=RRBP1 PE=1 SV=5;tr|A0A087WVV2|A0A087WVV2_HUMAN Ribosome-binding protein 1 OS=Homo sapiens OX=9606 GN=RRBP1 PE=1 SV=1;tr|F8W7S5|F8W7S5_HUMAN Ribosome-binding protein 1 OS=Homo sapie	Color2 [DarkGray]	1	4					20.605	19.794	19.8294	19.764	20.2129	19.3735
	0.33659	2.94465	sp|Q59GN2|R39L5_HUMAN;sp|P62891|RL39_HUMAN	sp|Q59GN2|R39L5_HUMAN Putative 60S ribosomal protein L39-like 5 OS=Homo sapiens OX=9606 GN=RPL39P5 PE=5 SV=2;sp|P62891|RL39_HUMAN 60S ribosomal protein L39 OS=Homo sapiens OX=9606 GN=RPL39 PE=1 SV=2	Color2 [DarkGray]	1	4					24.5229	23.9503	23.5299	24.4185	24.8902	13.8605
	0.336144	0.451701	sp|P14868|SYDC_HUMAN	sp|P14868|SYDC_HUMAN Aspartate--tRNA ligase, cytoplasmic OS=Homo sapiens OX=9606 GN=DARS PE=1 SV=2	Color2 [DarkGray]	1	4					22.0537	21.3268	21.1492	21.2582	21.7727	20.1437
	0.333926	-0.30032	sp|P18085|ARF4_HUMAN;tr|C9JAK5|C9JAK5_HUMAN;tr|U3KQF2|U3KQF2_HUMAN;tr|C9JPM4|C9JPM4_HUMAN	sp|P18085|ARF4_HUMAN ADP-ribosylation factor 4 OS=Homo sapiens OX=9606 GN=ARF4 PE=1 SV=3;tr|C9JAK5|C9JAK5_HUMAN ADP-ribosylation factor 4 OS=Homo sapiens OX=9606 GN=ARF4 PE=1 SV=1;tr|U3KQF2|U3KQF2_HUMAN ADP-ribosylation factor 4 OS=Homo sapiens OX=9606 GN=	Color2 [DarkGray]	1	4					22.821	22.2772	21.8278	22.401	23.0775	22.3484
	0.332965	0.800042	sp|P55884|EIF3B_HUMAN	sp|P55884|EIF3B_HUMAN Eukaryotic translation initiation factor 3 subunit B OS=Homo sapiens OX=9606 GN=EIF3B PE=1 SV=3	Color2 [DarkGray]	1	4					18.3865	18.6073	16.2276	17.3678	17.7648	15.6886
	0.330118	0.569557	sp|O00303|EIF3F_HUMAN	sp|O00303|EIF3F_HUMAN Eukaryotic translation initiation factor 3 subunit F OS=Homo sapiens OX=9606 GN=EIF3F PE=1 SV=1	Color2 [DarkGray]	1	4					19.2588	18.4818	19.8072	18.0755	19.8058	17.9579
	0.328346	1.22709	sp|P40937|RFC5_HUMAN;tr|E9PEP3|E9PEP3_HUMAN;tr|F5H5S0|F5H5S0_HUMAN;tr|C9JH72|C9JH72_HUMAN	sp|P40937|RFC5_HUMAN Replication factor C subunit 5 OS=Homo sapiens OX=9606 GN=RFC5 PE=1 SV=1;tr|E9PEP3|E9PEP3_HUMAN Replication factor C subunit 5 (Fragment) OS=Homo sapiens OX=9606 GN=RFC5 PE=1 SV=1;tr|F5H5S0|F5H5S0_HUMAN Replication factor C subunit 5 (	Color2 [DarkGray]	1	4					17.0842	16.1979	16.3785	15.5305	17.8401	12.6088
	0.327476	0.930063	sp|O75533|SF3B1_HUMAN	sp|O75533|SF3B1_HUMAN Splicing factor 3B subunit 1 OS=Homo sapiens OX=9606 GN=SF3B1 PE=1 SV=3	Color2 [DarkGray]	1	4					18.2353	18.53	17.633	17.5834	18.9553	15.0694
	0.326425	0.231996	sp|P18124|RL7_HUMAN;tr|A8MUD9|A8MUD9_HUMAN	sp|P18124|RL7_HUMAN 60S ribosomal protein L7 OS=Homo sapiens OX=9606 GN=RPL7 PE=1 SV=1;tr|A8MUD9|A8MUD9_HUMAN 60S ribosomal protein L7 OS=Homo sapiens OX=9606 GN=RPL7 PE=1 SV=1	Color2 [DarkGray]	1	4					26.1945	26.1004	25.4509	25.7594	25.9415	25.3489
	0.325513	0.391148	sp|P0DPH8|TBA3D_HUMAN;sp|P0DPH7|TBA3C_HUMAN;sp|Q6PEY2|TBA3E_HUMAN	sp|P0DPH8|TBA3D_HUMAN Tubulin alpha-3D chain OS=Homo sapiens OX=9606 GN=TUBA3D PE=1 SV=1;sp|P0DPH7|TBA3C_HUMAN Tubulin alpha-3C chain OS=Homo sapiens OX=9606 GN=TUBA3C PE=1 SV=1;sp|Q6PEY2|TBA3E_HUMAN Tubulin alpha-3E chain OS=Homo sapiens OX=9606 GN=TUBA3E	Color2 [DarkGray]	1	4					18.8144	18.8683	18.4667	18.5604	19.0093	17.4062
	0.325107	0.188221	sp|P53621|COPA_HUMAN;tr|A0A3B3ISC6|A0A3B3ISC6_HUMAN;tr|A0A3B3IT15|A0A3B3IT15_HUMAN;tr|A0A3B3IS84|A0A3B3IS84_HUMAN;tr|A0A3B3IU89|A0A3B3IU89_HUMAN	sp|P53621|COPA_HUMAN Coatomer subunit alpha OS=Homo sapiens OX=9606 GN=COPA PE=1 SV=2;tr|A0A3B3ISC6|A0A3B3ISC6_HUMAN Coatomer subunit alpha (Fragment) OS=Homo sapiens OX=9606 GN=COPA PE=1 SV=1;tr|A0A3B3IT15|A0A3B3IT15_HUMAN Coatomer subunit alpha OS=Homo s	Color2 [DarkGray]	1	4					19.9628	19.6694	19.6369	19.6241	19.9078	19.1726
	0.323946	0.876297	sp|P60228|EIF3E_HUMAN;tr|E5RGA2|E5RGA2_HUMAN;tr|E5RHS5|E5RHS5_HUMAN	sp|P60228|EIF3E_HUMAN Eukaryotic translation initiation factor 3 subunit E OS=Homo sapiens OX=9606 GN=EIF3E PE=1 SV=1;tr|E5RGA2|E5RGA2_HUMAN Eukaryotic translation initiation factor 3 subunit E OS=Homo sapiens OX=9606 GN=EIF3E PE=1 SV=1;tr|E5RHS5|E5RHS5_HU	Color2 [DarkGray]	1	4					17.632	15.9135	18.822	17.406	17.1915	15.141
	0.323122	0.371174	tr|D6RGG3|D6RGG3_HUMAN;sp|Q99715|COCA1_HUMAN;tr|A0A087X0A8|A0A087X0A8_HUMAN	tr|D6RGG3|D6RGG3_HUMAN Collagen alpha-1(XII) chain OS=Homo sapiens OX=9606 GN=COL12A1 PE=1 SV=1;sp|Q99715|COCA1_HUMAN Collagen alpha-1(XII) chain OS=Homo sapiens OX=9606 GN=COL12A1 PE=1 SV=2;tr|A0A087X0A8|A0A087X0A8_HUMAN Collagen alpha-1(XII) chain OS=Hom	Color2 [DarkGray]	1	4					20.2136	19.3165	19.7398	19.6374	19.906	18.613
	0.322576	-0.485239	sp|P49748|ACADV_HUMAN	sp|P49748|ACADV_HUMAN Very long-chain specific acyl-CoA dehydrogenase, mitochondrial OS=Homo sapiens OX=9606 GN=ACADVL PE=1 SV=1	Color2 [DarkGray]	1	4					15.9402	15.5647	14.8355	15.4841	15.3331	16.979
	0.321633	0.748164	tr|A0A2R8YFK9|A0A2R8YFK9_HUMAN;tr|A0A0C4DGG9|A0A0C4DGG9_HUMAN;tr|A0A2R8Y521|A0A2R8Y521_HUMAN;tr|A0A2R8Y212|A0A2R8Y212_HUMAN;sp|Q14839|CHD4_HUMAN;tr|A0A2R8Y5J0|A0A2R8Y5J0_HUMAN;tr|A0A2R8Y425|A0A2R8Y425_HUMAN;tr|F5GWX5|F5GWX5_HUMAN;tr|A0A2U3TZM0|A0A2U3TZM0_HUMAN;tr|A0A2R8YFD8|A0A2R8YFD8_HUMAN;tr|A0A2R8YDJ9|A0A2R8YDJ9_HUMAN;tr|A0A2R8Y445|A0A2R8Y445_HUMAN;tr|A0A2R8Y8C1|A0A2R8Y8C1_HUMAN;tr|A0A2R8YER1|…	tr|A0A2R8YFK9|A0A2R8YFK9_HUMAN Chromodomain-helicase-DNA-binding protein 4 OS=Homo sapiens OX=9606 GN=CHD4 PE=1 SV=1;tr|A0A0C4DGG9|A0A0C4DGG9_HUMAN Chromodomain-helicase-DNA-binding protein 4 OS=Homo sapiens OX=9606 GN=CHD4 PE=1 SV=1;tr|A0A2R8Y521|A0A2R8Y5	Color2 [DarkGray]	1	4					17.9714	15.5667	16.0906	16.6061	16.1883	14.5898
	0.31931	-0.712823	tr|A0A0D9SF54|A0A0D9SF54_HUMAN;sp|Q13813|SPTN1_HUMAN;tr|A0A0D9SGF6|A0A0D9SGF6_HUMAN	tr|A0A0D9SF54|A0A0D9SF54_HUMAN Spectrin alpha chain, non-erythrocytic 1 OS=Homo sapiens OX=9606 GN=SPTAN1 PE=1 SV=1;sp|Q13813|SPTN1_HUMAN Spectrin alpha chain, non-erythrocytic 1 OS=Homo sapiens OX=9606 GN=SPTAN1 PE=1 SV=3;tr|A0A0D9SGF6|A0A0D9SGF6_HUMAN Sp	Color2 [DarkGray]	1	4					14.5225	14.8722	13.2646	16.0176	13.4346	15.3456
	0.319287	-0.585091	sp|Q9NYL9|TMOD3_HUMAN;tr|H0YNJ8|H0YNJ8_HUMAN;tr|H0YKU1|H0YKU1_HUMAN	sp|Q9NYL9|TMOD3_HUMAN Tropomodulin-3 OS=Homo sapiens OX=9606 GN=TMOD3 PE=1 SV=1;tr|H0YNJ8|H0YNJ8_HUMAN Tropomodulin-3 OS=Homo sapiens OX=9606 GN=TMOD3 PE=1 SV=1;tr|H0YKU1|H0YKU1_HUMAN Tropomodulin-3 (Fragment) OS=Homo sapiens OX=9606 GN=TMOD3 PE=1 SV=1	Color2 [DarkGray]	1	4					22.6321	23.4589	22.74	23.9355	24.4939	22.1568
	0.318809	0.33368	sp|P52272|HNRPM_HUMAN;tr|A0A087X0X3|A0A087X0X3_HUMAN;tr|M0QZM1|M0QZM1_HUMAN	sp|P52272|HNRPM_HUMAN Heterogeneous nuclear ribonucleoprotein M OS=Homo sapiens OX=9606 GN=HNRNPM PE=1 SV=3;tr|A0A087X0X3|A0A087X0X3_HUMAN Heterogeneous nuclear ribonucleoprotein M OS=Homo sapiens OX=9606 GN=HNRNPM PE=1 SV=1;tr|M0QZM1|M0QZM1_HUMAN Heteroge	Color2 [DarkGray]	1	4					23.976	24.2083	23.4363	23.9862	23.8121	22.8213
	0.318441	-0.241258	sp|Q71UM5|RS27L_HUMAN;tr|C9JLI6|C9JLI6_HUMAN;tr|H0YMV8|H0YMV8_HUMAN	sp|Q71UM5|RS27L_HUMAN 40S ribosomal protein S27-like OS=Homo sapiens OX=9606 GN=RPS27L PE=1 SV=3;tr|C9JLI6|C9JLI6_HUMAN 40S ribosomal protein S27 OS=Homo sapiens OX=9606 GN=RPS27L PE=1 SV=1;tr|H0YMV8|H0YMV8_HUMAN 40S ribosomal protein S27 OS=Homo sapiens O	Color2 [DarkGray]	1	4					24.0242	23.6041	23.4679	24.1737	24.228	23.4183
	0.318435	1.4111	sp|Q96DV4|RM38_HUMAN	sp|Q96DV4|RM38_HUMAN 39S ribosomal protein L38, mitochondrial OS=Homo sapiens OX=9606 GN=MRPL38 PE=1 SV=2	Color2 [DarkGray]	1	4					16.7913	19.9033	16.8591	19.1645	14.0011	16.1548
	0.317889	-0.399405	sp|P23526|SAHH_HUMAN	sp|P23526|SAHH_HUMAN Adenosylhomocysteinase OS=Homo sapiens OX=9606 GN=AHCY PE=1 SV=4	Color2 [DarkGray]	1	4					21.9856	21.3359	20.6167	22.0437	22.0394	21.0534
	0.316637	-1.71039	tr|G3V3U4|G3V3U4_HUMAN;tr|G3V3I1|G3V3I1_HUMAN;tr|G3V295|G3V295_HUMAN;sp|P60900|PSA6_HUMAN;tr|G3V5Z7|G3V5Z7_HUMAN	tr|G3V3U4|G3V3U4_HUMAN Proteasome subunit alpha type OS=Homo sapiens OX=9606 GN=PSMA6 PE=1 SV=1;tr|G3V3I1|G3V3I1_HUMAN Proteasome subunit alpha type OS=Homo sapiens OX=9606 GN=PSMA6 PE=1 SV=1;tr|G3V295|G3V295_HUMAN Proteasome subunit alpha type OS=Homo sap	Color2 [DarkGray]	1	4					17.7146	14.7297	14.3375	13.5077	19.8682	18.5371
	0.316498	0.835722	tr|A0A087WTA5|A0A087WTA5_HUMAN;sp|Q9UI10|EI2BD_HUMAN;tr|E7ERK9|E7ERK9_HUMAN	tr|A0A087WTA5|A0A087WTA5_HUMAN Translation initiation factor eIF-2B subunit delta OS=Homo sapiens OX=9606 GN=EIF2B4 PE=1 SV=1;sp|Q9UI10|EI2BD_HUMAN Translation initiation factor eIF-2B subunit delta OS=Homo sapiens OX=9606 GN=EIF2B4 PE=1 SV=2;tr|E7ERK9|E7E	Color2 [DarkGray]	1	4					17.0629	15.073	15.8704	15.8692	16.2746	13.3553
	0.316349	1.55304	tr|Q5TB53|Q5TB53_HUMAN;sp|Q9HD45|TM9S3_HUMAN	tr|Q5TB53|Q5TB53_HUMAN Transmembrane 9 superfamily member (Fragment) OS=Homo sapiens OX=9606 GN=TM9SF3 PE=1 SV=8;sp|Q9HD45|TM9S3_HUMAN Transmembrane 9 superfamily member 3 OS=Homo sapiens OX=9606 GN=TM9SF3 PE=1 SV=2	Color2 [DarkGray]	1	4					19.1379	18.2205	18.4275	18.7267	19.3226	13.0774
	0.315714	0.279001	sp|P47914|RL29_HUMAN;tr|A0A3B3ITT5|A0A3B3ITT5_HUMAN	sp|P47914|RL29_HUMAN 60S ribosomal protein L29 OS=Homo sapiens OX=9606 GN=RPL29 PE=1 SV=2;tr|A0A3B3ITT5|A0A3B3ITT5_HUMAN 60S ribosomal protein L29 OS=Homo sapiens OX=9606 GN=RPL29 PE=1 SV=1	Color2 [DarkGray]	1	4					24.1906	23.4726	23.2055	23.0426	23.7486	23.2405
	0.315651	0.217002	sp|P38159|RBMX_HUMAN;tr|H3BT71|H3BT71_HUMAN;tr|H0Y6E7|H0Y6E7_HUMAN;tr|H3BUY5|H3BUY5_HUMAN	sp|P38159|RBMX_HUMAN RNA-binding motif protein, X chromosome OS=Homo sapiens OX=9606 GN=RBMX PE=1 SV=3;tr|H3BT71|H3BT71_HUMAN RNA-binding motif protein, X chromosome OS=Homo sapiens OX=9606 GN=RBMX PE=1 SV=1;tr|H0Y6E7|H0Y6E7_HUMAN RNA-binding motif protein	Color2 [DarkGray]	1	4					25.762	25.043	25.1131	25.2992	25.2009	24.767
	0.315309	2.67515	sp|Q8IUE6|H2A2B_HUMAN	sp|Q8IUE6|H2A2B_HUMAN Histone H2A type 2-B OS=Homo sapiens OX=9606 GN=HIST2H2AB PE=1 SV=3	Color2 [DarkGray]	1	4					25.179	25.0763	23.5042	24.9302	25.7329	15.071
	0.314038	-0.773429	tr|B1AN99|B1AN99_HUMAN;sp|P35030|TRY3_HUMAN	tr|B1AN99|B1AN99_HUMAN Trypsin-3 (Fragment) OS=Homo sapiens OX=9606 GN=PRSS3 PE=1 SV=8;sp|P35030|TRY3_HUMAN Trypsin-3 OS=Homo sapiens OX=9606 GN=PRSS3 PE=1 SV=2	Color2 [DarkGray]	1	4					20.3948	20.7382	20.4338	20.1433	20.454	23.2897
	0.310874	0.277304	sp|P46063|RECQ1_HUMAN;tr|F5H2L2|F5H2L2_HUMAN;tr|F8WA66|F8WA66_HUMAN;tr|F8WD97|F8WD97_HUMAN	sp|P46063|RECQ1_HUMAN ATP-dependent DNA helicase Q1 OS=Homo sapiens OX=9606 GN=RECQL PE=1 SV=3;tr|F5H2L2|F5H2L2_HUMAN ATP-dependent DNA helicase Q1 (Fragment) OS=Homo sapiens OX=9606 GN=RECQL PE=1 SV=1;tr|F8WA66|F8WA66_HUMAN ATP-dependent DNA helicase Q1 (	Color2 [DarkGray]	1	4					16.0197	15.3342	15.0442	14.7671	15.2826	15.5163
	0.310577	0.622371	sp|P56182|RRP1_HUMAN	sp|P56182|RRP1_HUMAN Ribosomal RNA processing protein 1 homolog A OS=Homo sapiens OX=9606 GN=RRP1 PE=1 SV=1	Color2 [DarkGray]	1	4					18.2031	17.9463	17.6071	18.0924	18.0996	15.6973
	0.310321	-0.458926	sp|P23284|PPIB_HUMAN	sp|P23284|PPIB_HUMAN Peptidyl-prolyl cis-trans isomerase B OS=Homo sapiens OX=9606 GN=PPIB PE=1 SV=2	Color2 [DarkGray]	1	4					24.1141	23.9167	22.2507	23.641	24.0216	23.9958
	0.310235	-1.81308	sp|Q13835|PKP1_HUMAN	sp|Q13835|PKP1_HUMAN Plakophilin-1 OS=Homo sapiens OX=9606 GN=PKP1 PE=1 SV=2	Color2 [DarkGray]	1	4					18.6439	18.3263	13.891	15.1748	19.9877	21.1378
	0.30953	-0.516763	sp|O15143|ARC1B_HUMAN;tr|C9JEY1|C9JEY1_HUMAN;tr|C9K057|C9K057_HUMAN;tr|C9JBJ7|C9JBJ7_HUMAN;tr|C9J4Z7|C9J4Z7_HUMAN;tr|F8VXW2|F8VXW2_HUMAN;tr|C9JQM8|C9JQM8_HUMAN;tr|C9JFG9|C9JFG9_HUMAN;tr|C9J6C8|C9J6C8_HUMAN	sp|O15143|ARC1B_HUMAN Actin-related protein 2/3 complex subunit 1B OS=Homo sapiens OX=9606 GN=ARPC1B PE=1 SV=3;tr|C9JEY1|C9JEY1_HUMAN Actin-related protein 2/3 complex subunit 1B (Fragment) OS=Homo sapiens OX=9606 GN=ARPC1B PE=1 SV=2;tr|C9K057|C9K057_HUMAN	Color2 [DarkGray]	1	4					19.0205	20.404	20.4136	20.7253	21.1669	19.4962
	0.308478	0.284046	tr|V9GYY3|V9GYY3_HUMAN;tr|A0A384N5Y3|A0A384N5Y3_HUMAN;sp|P11586|C1TC_HUMAN;tr|F5H2F4|F5H2F4_HUMAN;tr|V9GZ78|V9GZ78_HUMAN;tr|A0A494C1T2|A0A494C1T2_HUMAN	tr|V9GYY3|V9GYY3_HUMAN C-1-tetrahydrofolate synthase, cytoplasmic OS=Homo sapiens OX=9606 GN=MTHFD1 PE=1 SV=2;tr|A0A384N5Y3|A0A384N5Y3_HUMAN C-1-tetrahydrofolate synthase, cytoplasmic OS=Homo sapiens OX=9606 GN=MTHFD1 PE=1 SV=1;sp|P11586|C1TC_HUMAN C-1-tet	Color2 [DarkGray]	1	4					18.3792	17.8032	17.4909	17.9481	17.8009	17.0722
	0.306941	0.581955	sp|O60762|DPM1_HUMAN;tr|Q5QPK2|Q5QPK2_HUMAN;tr|H0Y368|H0Y368_HUMAN;tr|Q5QPJ9|Q5QPJ9_HUMAN	sp|O60762|DPM1_HUMAN Dolichol-phosphate mannosyltransferase subunit 1 OS=Homo sapiens OX=9606 GN=DPM1 PE=1 SV=1;tr|Q5QPK2|Q5QPK2_HUMAN Dolichol-phosphate mannosyltransferase subunit 1 OS=Homo sapiens OX=9606 GN=DPM1 PE=1 SV=1;tr|H0Y368|H0Y368_HUMAN Dolicho	Color2 [DarkGray]	1	4					19.3012	19.1333	19.2958	17.1601	19.7145	19.1098
	0.30368	-0.397978	sp|P39656|OST48_HUMAN;tr|A0A0C4DGS1|A0A0C4DGS1_HUMAN;tr|U3KQ84|U3KQ84_HUMAN	sp|P39656|OST48_HUMAN Dolichyl-diphosphooligosaccharide--protein glycosyltransferase 48 kDa subunit OS=Homo sapiens OX=9606 GN=DDOST PE=1 SV=4;tr|A0A0C4DGS1|A0A0C4DGS1_HUMAN Dolichyl-diphosphooligosaccharide--protein glycosyltransferase 48 kDa subunit OS=H	Color2 [DarkGray]	1	4					17.4779	17.9334	18.5683	18.281	19.1839	17.7087
	0.302066	0.461102	sp|Q99714|HCD2_HUMAN	sp|Q99714|HCD2_HUMAN 3-hydroxyacyl-CoA dehydrogenase type-2 OS=Homo sapiens OX=9606 GN=HSD17B10 PE=1 SV=3	Color2 [DarkGray]	1	4					18.1252	18.7648	18.4373	18.5374	16.7969	18.6097
	0.301413	0.314133	sp|P05141|ADT2_HUMAN	sp|P05141|ADT2_HUMAN ADP/ATP translocase 2 OS=Homo sapiens OX=9606 GN=SLC25A5 PE=1 SV=7	Color2 [DarkGray]	1	4					25.7064	25.3419	25.319	25.3381	25.7233	24.3635
	0.298315	0.372378	sp|Q15424|SAFB1_HUMAN	sp|Q15424|SAFB1_HUMAN Scaffold attachment factor B1 OS=Homo sapiens OX=9606 GN=SAFB PE=1 SV=4	Color2 [DarkGray]	1	4					20.9971	21.7992	20.9734	20.5325	21.7356	20.3845
	0.298202	0.988989	sp|P52292|IMA1_HUMAN	sp|P52292|IMA1_HUMAN Importin subunit alpha-1 OS=Homo sapiens OX=9606 GN=KPNA2 PE=1 SV=1	Color2 [DarkGray]	1	4					15.1307	17.7029	17.1652	13.5234	17.0946	16.4139
	0.297464	2.72521	sp|P24390|ERD21_HUMAN;sp|P33947|ERD22_HUMAN;tr|M0R1Y2|M0R1Y2_HUMAN	sp|P24390|ERD21_HUMAN ER lumen protein-retaining receptor 1 OS=Homo sapiens OX=9606 GN=KDELR1 PE=1 SV=1;sp|P33947|ERD22_HUMAN ER lumen protein-retaining receptor 2 OS=Homo sapiens OX=9606 GN=KDELR2 PE=1 SV=1;tr|M0R1Y2|M0R1Y2_HUMAN ER lumen protein-retainin	Color2 [DarkGray]	1	4					23.0789	21.361	14.3552	14.3859	14.1854	22.0482
	0.297155	0.86588	sp|P43686|PRS6B_HUMAN	sp|P43686|PRS6B_HUMAN 26S proteasome regulatory subunit 6B OS=Homo sapiens OX=9606 GN=PSMC4 PE=1 SV=2	Color2 [DarkGray]	1	4					18.1425	16.9003	16.1499	17.9197	16.316	14.3593
	0.296958	-0.487345	sp|P35250|RFC2_HUMAN;tr|H7C5S7|H7C5S7_HUMAN;tr|H7C5P1|H7C5P1_HUMAN;tr|H7C5Q7|H7C5Q7_HUMAN;tr|F8WC37|F8WC37_HUMAN;tr|H7C5A0|H7C5A0_HUMAN;tr|H7C5G4|H7C5G4_HUMAN	sp|P35250|RFC2_HUMAN Replication factor C subunit 2 OS=Homo sapiens OX=9606 GN=RFC2 PE=1 SV=3;tr|H7C5S7|H7C5S7_HUMAN Replication factor C subunit 2 (Fragment) OS=Homo sapiens OX=9606 GN=RFC2 PE=1 SV=1;tr|H7C5P1|H7C5P1_HUMAN Replication factor C subunit 2 (	Color2 [DarkGray]	1	4					14.7055	16.6948	15.9397	16.5177	16.6657	15.6186
	0.294683	-0.467161	sp|P35580|MYH10_HUMAN	sp|P35580|MYH10_HUMAN Myosin-10 OS=Homo sapiens OX=9606 GN=MYH10 PE=1 SV=3	Color2 [DarkGray]	1	4					23.3664	24.4191	23.8196	24.7278	25.0579	23.2209
	0.293298	-0.406518	tr|F8W1R7|F8W1R7_HUMAN;sp|P60660|MYL6_HUMAN;tr|G3V1V0|G3V1V0_HUMAN;tr|J3KND3|J3KND3_HUMAN;tr|G8JLA2|G8JLA2_HUMAN;tr|B7Z6Z4|B7Z6Z4_HUMAN;tr|F8VPF3|F8VPF3_HUMAN;tr|G3V1Y7|G3V1Y7_HUMAN	tr|F8W1R7|F8W1R7_HUMAN Myosin light polypeptide 6 OS=Homo sapiens OX=9606 GN=MYL6 PE=1 SV=1;sp|P60660|MYL6_HUMAN Myosin light polypeptide 6 OS=Homo sapiens OX=9606 GN=MYL6 PE=1 SV=2;tr|G3V1V0|G3V1V0_HUMAN Myosin light polypeptide 6 OS=Homo sapiens OX=9606	Color2 [DarkGray]	1	4					25.8866	27.0513	27.0106	27.6907	27.1927	26.2848
	0.291161	-0.261868	tr|Q5TEC6|Q5TEC6_HUMAN	tr|Q5TEC6|Q5TEC6_HUMAN Histone H3 OS=Homo sapiens OX=9606 GN=HIST2H3PS2 PE=1 SV=1	Color2 [DarkGray]	1	4					25.6735	25.2025	25.2692	25.9353	26.0158	24.9797
	0.290806	0.397254	sp|Q15758|AAAT_HUMAN;tr|M0QXM4|M0QXM4_HUMAN;tr|M0QX44|M0QX44_HUMAN	sp|Q15758|AAAT_HUMAN Neutral amino acid transporter B(0) OS=Homo sapiens OX=9606 GN=SLC1A5 PE=1 SV=2;tr|M0QXM4|M0QXM4_HUMAN Amino acid transporter OS=Homo sapiens OX=9606 GN=SLC1A5 PE=1 SV=1;tr|M0QX44|M0QX44_HUMAN Amino acid transporter (Fragment) OS=Homo	Color2 [DarkGray]	1	4					19.252	19.3072	18.7701	17.8805	19.6847	18.5723
	0.2906	0.457546	tr|B1AHB1|B1AHB1_HUMAN;sp|P33992|MCM5_HUMAN	tr|B1AHB1|B1AHB1_HUMAN DNA helicase OS=Homo sapiens OX=9606 GN=MCM5 PE=1 SV=1;sp|P33992|MCM5_HUMAN DNA replication licensing factor MCM5 OS=Homo sapiens OX=9606 GN=MCM5 PE=1 SV=5	Color2 [DarkGray]	1	4					19.2458	19.1519	18.6368	19.0521	19.2655	17.3443
	0.290173	0.812937	tr|E9PP73|E9PP73_HUMAN;sp|P53618|COPB_HUMAN;tr|E9PP63|E9PP63_HUMAN;tr|E9PKQ1|E9PKQ1_HUMAN	tr|E9PP73|E9PP73_HUMAN Coatomer subunit beta (Fragment) OS=Homo sapiens OX=9606 GN=COPB1 PE=1 SV=8;sp|P53618|COPB_HUMAN Coatomer subunit beta OS=Homo sapiens OX=9606 GN=COPB1 PE=1 SV=3;tr|E9PP63|E9PP63_HUMAN Coatomer subunit beta (Fragment) OS=Homo sapiens	Color2 [DarkGray]	1	4					16.4778	14.5934	16.2566	16.7035	13.374	14.8116
	0.289027	0.59595	sp|Q6P2Q9|PRP8_HUMAN	sp|Q6P2Q9|PRP8_HUMAN Pre-mRNA-processing-splicing factor 8 OS=Homo sapiens OX=9606 GN=PRPF8 PE=1 SV=2	Color2 [DarkGray]	1	4					17.7332	16.9738	17.4689	17.2251	17.9217	15.2412
	0.288929	-0.224073	sp|P62899|RL31_HUMAN;tr|H7C2W9|H7C2W9_HUMAN;tr|C9JU56|C9JU56_HUMAN;tr|B7Z4E3|B7Z4E3_HUMAN;tr|B7Z4C8|B7Z4C8_HUMAN;tr|B8ZZK4|B8ZZK4_HUMAN	sp|P62899|RL31_HUMAN 60S ribosomal protein L31 OS=Homo sapiens OX=9606 GN=RPL31 PE=1 SV=1;tr|H7C2W9|H7C2W9_HUMAN 60S ribosomal protein L31 (Fragment) OS=Homo sapiens OX=9606 GN=RPL31 PE=1 SV=1;tr|C9JU56|C9JU56_HUMAN 60S ribosomal protein L31 (Fragment) OS=	Color2 [DarkGray]	1	4					25.3185	25.3819	25.0168	25.0995	26.0417	25.2482
	0.287978	-0.273973	sp|P19404|NDUV2_HUMAN;tr|E7EPT4|E7EPT4_HUMAN	sp|P19404|NDUV2_HUMAN NADH dehydrogenase [ubiquinone] flavoprotein 2, mitochondrial OS=Homo sapiens OX=9606 GN=NDUFV2 PE=1 SV=2;tr|E7EPT4|E7EPT4_HUMAN NADH dehydrogenase [ubiquinone] flavoprotein 2, mitochondrial OS=Homo sapiens OX=9606 GN=NDUFV2 PE=1 SV=1	Color2 [DarkGray]	1	4					17.117	16.574	16.2691	17.1372	17.2972	16.3475
	0.287927	0.0925706	sp|P62753|RS6_HUMAN;tr|A2A3R5|A2A3R5_HUMAN;tr|A2A3R7|A2A3R7_HUMAN	sp|P62753|RS6_HUMAN 40S ribosomal protein S6 OS=Homo sapiens OX=9606 GN=RPS6 PE=1 SV=1;tr|A2A3R5|A2A3R5_HUMAN 40S ribosomal protein S6 OS=Homo sapiens OX=9606 GN=RPS6 PE=1 SV=1;tr|A2A3R7|A2A3R7_HUMAN 40S ribosomal protein S6 OS=Homo sapiens OX=9606 GN=RPS6	Color2 [DarkGray]	1	4					24.9131	24.8363	24.628	24.5868	24.8951	24.6178
	0.287609	-0.650222	sp|O94832|MYO1D_HUMAN;tr|K7EIG7|K7EIG7_HUMAN;tr|J3QRN6|J3QRN6_HUMAN	sp|O94832|MYO1D_HUMAN Unconventional myosin-Id OS=Homo sapiens OX=9606 GN=MYO1D PE=1 SV=2;tr|K7EIG7|K7EIG7_HUMAN Unconventional myosin-Id OS=Homo sapiens OX=9606 GN=MYO1D PE=1 SV=1;tr|J3QRN6|J3QRN6_HUMAN Unconventional myosin-Id OS=Homo sapiens OX=9606 GN=	Color2 [DarkGray]	1	4					18.1648	19.1146	18.8186	20.1092	20.3232	17.6163
	0.287457	-0.316184	sp|P60709|ACTB_HUMAN;contamP60712;tr|A0A2R8Y793|A0A2R8Y793_HUMAN	sp|P60709|ACTB_HUMAN Actin, cytoplasmic 1 OS=Homo sapiens OX=9606 GN=ACTB PE=1 SV=1;contamP60712 SWISS-PROT:P60712 (Bos taurus) Actin, cytoplasmic 1;tr|A0A2R8Y793|A0A2R8Y793_HUMAN Actin, cytoplasmic 1 (Fragment) OS=Homo sapiens OX=9606 GN=ACTB PE=1 SV=1	Color2 [DarkGray]	1	4					30.3635	30.5879	30.8097	31.4332	31.2139	30.0625
	0.286578	-0.283619	sp|P52597|HNRPF_HUMAN	sp|P52597|HNRPF_HUMAN Heterogeneous nuclear ribonucleoprotein F OS=Homo sapiens OX=9606 GN=HNRNPF PE=1 SV=3	Color2 [DarkGray]	1	4					21.1241	20.8823	21.781	21.0352	21.5432	22.0599
	0.284917	1.20458	sp|Q9P015|RM15_HUMAN;tr|E5RIZ4|E5RIZ4_HUMAN;tr|E5RHF4|E5RHF4_HUMAN	sp|Q9P015|RM15_HUMAN 39S ribosomal protein L15, mitochondrial OS=Homo sapiens OX=9606 GN=MRPL15 PE=1 SV=1;tr|E5RIZ4|E5RIZ4_HUMAN 39S ribosomal protein L15, mitochondrial (Fragment) OS=Homo sapiens OX=9606 GN=MRPL15 PE=1 SV=2;tr|E5RHF4|E5RHF4_HUMAN 39S ribo	Color2 [DarkGray]	1	4					19.8768	15.1609	15.8739	15.4806	17.3919	14.4253
	0.282913	0.757378	sp|Q9BSC4|NOL10_HUMAN	sp|Q9BSC4|NOL10_HUMAN Nucleolar protein 10 OS=Homo sapiens OX=9606 GN=NOL10 PE=1 SV=1	Color2 [DarkGray]	1	4					14.9276	16.0122	16.0786	16.553	15.127	13.0663
	0.280436	-0.275906	sp|P30050|RL12_HUMAN	sp|P30050|RL12_HUMAN 60S ribosomal protein L12 OS=Homo sapiens OX=9606 GN=RPL12 PE=1 SV=1	Color2 [DarkGray]	1	4					24.9031	24.6514	24.4975	24.8344	25.6681	24.3772
	0.279375	0.175337	tr|Q5T8R3|Q5T8R3_HUMAN;tr|Q5T8R5|Q5T8R5_HUMAN;sp|P53985|MOT1_HUMAN	tr|Q5T8R3|Q5T8R3_HUMAN Monocarboxylate transporter 1 (Fragment) OS=Homo sapiens OX=9606 GN=SLC16A1 PE=1 SV=1;tr|Q5T8R5|Q5T8R5_HUMAN Monocarboxylate transporter 1 (Fragment) OS=Homo sapiens OX=9606 GN=SLC16A1 PE=1 SV=1;sp|P53985|MOT1_HUMAN Monocarboxylate t	Color2 [DarkGray]	1	4					20.4749	20.0716	19.7074	19.9241	20.1107	19.693
	0.27825	-0.523631	sp|P61160|ARP2_HUMAN;tr|F5H6T1|F5H6T1_HUMAN	sp|P61160|ARP2_HUMAN Actin-related protein 2 OS=Homo sapiens OX=9606 GN=ACTR2 PE=1 SV=1;tr|F5H6T1|F5H6T1_HUMAN Actin-related protein 2 OS=Homo sapiens OX=9606 GN=ACTR2 PE=1 SV=2	Color2 [DarkGray]	1	4					20.5478	20.8755	20.264	21.6266	22.0008	19.6308
	0.277419	0.503508	sp|P46977|STT3A_HUMAN	sp|P46977|STT3A_HUMAN Dolichyl-diphosphooligosaccharide--protein glycosyltransferase subunit STT3A OS=Homo sapiens OX=9606 GN=STT3A PE=1 SV=2	Color2 [DarkGray]	1	4					19.8756	19.1542	19.3947	19.0858	20.1187	17.7095
	0.277134	-0.631543	tr|E7ENZ3|E7ENZ3_HUMAN;tr|B7ZAR1|B7ZAR1_HUMAN;tr|E9PCA1|E9PCA1_HUMAN;sp|P48643|TCPE_HUMAN	tr|E7ENZ3|E7ENZ3_HUMAN T-complex protein 1 subunit epsilon OS=Homo sapiens OX=9606 GN=CCT5 PE=1 SV=1;tr|B7ZAR1|B7ZAR1_HUMAN T-complex protein 1 subunit epsilon OS=Homo sapiens OX=9606 GN=CCT5 PE=1 SV=1;tr|E9PCA1|E9PCA1_HUMAN T-complex protein 1 subunit eps	Color2 [DarkGray]	1	4					16.5898	16.0936	14.8182	16.8715	17.5098	15.0149
	0.277054	0.468011	sp|P62249|RS16_HUMAN;tr|M0R210|M0R210_HUMAN;tr|M0R3H0|M0R3H0_HUMAN;tr|M0R1M5|M0R1M5_HUMAN;tr|Q6IPX4|Q6IPX4_HUMAN	sp|P62249|RS16_HUMAN 40S ribosomal protein S16 OS=Homo sapiens OX=9606 GN=RPS16 PE=1 SV=2;tr|M0R210|M0R210_HUMAN 40S ribosomal protein S16 OS=Homo sapiens OX=9606 GN=RPS16 PE=1 SV=1;tr|M0R3H0|M0R3H0_HUMAN 40S ribosomal protein S16 OS=Homo sapiens OX=9606 G	Color2 [DarkGray]	1	4					24.9067	24.3164	23.8983	24.2324	24.7649	22.7202
	0.276382	0.248727	sp|Q9H0S4|DDX47_HUMAN	sp|Q9H0S4|DDX47_HUMAN Probable ATP-dependent RNA helicase DDX47 OS=Homo sapiens OX=9606 GN=DDX47 PE=1 SV=1	Color2 [DarkGray]	1	4					21.079	20.5405	20.4735	20.621	20.8724	19.8534
	0.275125	-0.347419	sp|O00159|MYO1C_HUMAN;tr|F5H6E2|F5H6E2_HUMAN	sp|O00159|MYO1C_HUMAN Unconventional myosin-Ic OS=Homo sapiens OX=9606 GN=MYO1C PE=1 SV=4;tr|F5H6E2|F5H6E2_HUMAN Unconventional myosin-Ic OS=Homo sapiens OX=9606 GN=MYO1C PE=1 SV=1	Color2 [DarkGray]	1	4					21.8554	22.6001	22.0191	22.7729	23.1229	21.621
	0.272565	0.961777	tr|E7EQG2|E7EQG2_HUMAN;sp|Q14240|IF4A2_HUMAN	tr|E7EQG2|E7EQG2_HUMAN Eukaryotic initiation factor 4A-II OS=Homo sapiens OX=9606 GN=EIF4A2 PE=1 SV=1;sp|Q14240|IF4A2_HUMAN Eukaryotic initiation factor 4A-II OS=Homo sapiens OX=9606 GN=EIF4A2 PE=1 SV=2	Color2 [DarkGray]	1	4					17.8183	14.6585	17.1737	14.3903	17.6498	14.7251
	0.269338	0.655497	sp|P02751|FINC_HUMAN;tr|H0Y7Z1|H0Y7Z1_HUMAN	sp|P02751|FINC_HUMAN Fibronectin OS=Homo sapiens OX=9606 GN=FN1 PE=1 SV=4;tr|H0Y7Z1|H0Y7Z1_HUMAN Fibronectin (Fragment) OS=Homo sapiens OX=9606 GN=FN1 PE=1 SV=1	Color2 [DarkGray]	1	4					18.7111	17.4675	18.1241	18.3918	18.3091	15.6352
	0.269054	0.342188	sp|P07954|FUMH_HUMAN	sp|P07954|FUMH_HUMAN Fumarate hydratase, mitochondrial OS=Homo sapiens OX=9606 GN=FH PE=1 SV=3	Color2 [DarkGray]	1	4					17.749	17.948	17.2757	18.2473	16.9293	16.7695
	0.268551	-0.639707	sp|P63261|ACTG_HUMAN;tr|I3L3I0|I3L3I0_HUMAN;tr|I3L1U9|I3L1U9_HUMAN	sp|P63261|ACTG_HUMAN Actin, cytoplasmic 2 OS=Homo sapiens OX=9606 GN=ACTG1 PE=1 SV=1;tr|I3L3I0|I3L3I0_HUMAN Actin, cytoplasmic 2 (Fragment) OS=Homo sapiens OX=9606 GN=ACTG1 PE=1 SV=1;tr|I3L1U9|I3L1U9_HUMAN Actin, cytoplasmic 2 (Fragment) OS=Homo sapiens OX	Color2 [DarkGray]	1	4					21.0138	23.8199	23.5703	23.4156	24.0124	22.8952
	0.267625	0.957032	sp|P82933|RT09_HUMAN	sp|P82933|RT09_HUMAN 28S ribosomal protein S9, mitochondrial OS=Homo sapiens OX=9606 GN=MRPS9 PE=1 SV=2	Color2 [DarkGray]	1	4					16.6143	18.4592	18.5798	18.3163	18.0968	14.369
	0.267408	0.328958	tr|E7ER27|E7ER27_HUMAN;tr|A0A2R8YD50|A0A2R8YD50_HUMAN;sp|P51659|DHB4_HUMAN;tr|A0A2R8YEG2|A0A2R8YEG2_HUMAN;tr|A0A2R8YDT8|A0A2R8YDT8_HUMAN;tr|A0A2R8YF45|A0A2R8YF45_HUMAN	tr|E7ER27|E7ER27_HUMAN Peroxisomal multifunctional enzyme type 2 OS=Homo sapiens OX=9606 GN=HSD17B4 PE=1 SV=3;tr|A0A2R8YD50|A0A2R8YD50_HUMAN Peroxisomal multifunctional enzyme type 2 OS=Homo sapiens OX=9606 GN=HSD17B4 PE=1 SV=1;sp|P51659|DHB4_HUMAN Peroxis	Color2 [DarkGray]	1	4					18.0546	16.8169	16.528	16.617	17.1024	16.6933
	0.26606	-0.214575	sp|P11021|BIP_HUMAN	sp|P11021|BIP_HUMAN Endoplasmic reticulum chaperone BiP OS=Homo sapiens OX=9606 GN=HSPA5 PE=1 SV=2	Color2 [DarkGray]	1	4					23.2871	23.0632	22.5655	23.431	23.4252	22.7034
	0.265968	0.219461	sp|O00487|PSDE_HUMAN	sp|O00487|PSDE_HUMAN 26S proteasome non-ATPase regulatory subunit 14 OS=Homo sapiens OX=9606 GN=PSMD14 PE=1 SV=1	Color2 [DarkGray]	1	4					18.6841	17.982	18.0836	17.547	18.3546	18.1898
	0.264997	0.723669	sp|Q8TCJ2|STT3B_HUMAN	sp|Q8TCJ2|STT3B_HUMAN Dolichyl-diphosphooligosaccharide--protein glycosyltransferase subunit STT3B OS=Homo sapiens OX=9606 GN=STT3B PE=1 SV=1	Color2 [DarkGray]	1	4					19.078	18.023	18.0547	17.7767	19.3922	15.8158
	0.264558	-0.715434	tr|G3V325|G3V325_HUMAN;tr|C9JJT5|C9JJT5_HUMAN;sp|P56134|ATPK_HUMAN;tr|C9JU26|C9JU26_HUMAN;tr|C9JGL8|C9JGL8_HUMAN;sp|O75127|PTCD1_HUMAN	tr|G3V325|G3V325_HUMAN ATP5MF-PTCD1 readthrough OS=Homo sapiens OX=9606 GN=ATP5MF-PTCD1 PE=4 SV=1;tr|C9JJT5|C9JJT5_HUMAN ATP5MF-PTCD1 readthrough OS=Homo sapiens OX=9606 GN=ATP5MF-PTCD1 PE=4 SV=2;sp|P56134|ATPK_HUMAN ATP synthase subunit f, mitochondrial O	Color2 [DarkGray]	1	4					13.732	14.6607	13.6861	14.2457	16.7247	13.2547
	0.264017	0.32147	sp|P46778|RL21_HUMAN;tr|G3V1B3|G3V1B3_HUMAN;tr|M0R181|M0R181_HUMAN	sp|P46778|RL21_HUMAN 60S ribosomal protein L21 OS=Homo sapiens OX=9606 GN=RPL21 PE=1 SV=2;tr|G3V1B3|G3V1B3_HUMAN 60S ribosomal protein L21 OS=Homo sapiens OX=9606 GN=RPL21 PE=1 SV=1;tr|M0R181|M0R181_HUMAN 60S ribosomal protein L21 (Fragment) OS=Homo sapien	Color2 [DarkGray]	1	4					25.3487	24.6695	24.6005	25.0387	24.9075	23.7082
	0.263668	0.133827	sp|P62263|RS14_HUMAN;tr|A0A2R8Y811|A0A2R8Y811_HUMAN;tr|E5RH77|E5RH77_HUMAN	sp|P62263|RS14_HUMAN 40S ribosomal protein S14 OS=Homo sapiens OX=9606 GN=RPS14 PE=1 SV=3;tr|A0A2R8Y811|A0A2R8Y811_HUMAN 40S ribosomal protein S14 (Fragment) OS=Homo sapiens OX=9606 GN=RPS14 PE=1 SV=1;tr|E5RH77|E5RH77_HUMAN 40S ribosomal protein S14 OS=Hom	Color2 [DarkGray]	1	4					26.1512	26.0109	25.7301	25.5805	26.1293	25.781
	0.261398	0.444235	sp|Q9H9B4|SFXN1_HUMAN;tr|D6RDG7|D6RDG7_HUMAN;tr|S4R2X2|S4R2X2_HUMAN;tr|D6RFI0|D6RFI0_HUMAN;tr|D6RAE9|D6RAE9_HUMAN	sp|Q9H9B4|SFXN1_HUMAN Sideroflexin-1 OS=Homo sapiens OX=9606 GN=SFXN1 PE=1 SV=4;tr|D6RDG7|D6RDG7_HUMAN Sideroflexin-1 (Fragment) OS=Homo sapiens OX=9606 GN=SFXN1 PE=1 SV=1;tr|S4R2X2|S4R2X2_HUMAN Sideroflexin-1 OS=Homo sapiens OX=9606 GN=SFXN1 PE=1 SV=1;tr|	Color2 [DarkGray]	1	4					21.1191	18.8164	20.3056	19.5911	19.7662	19.5512
	0.261398	-0.230969	sp|Q08380|LG3BP_HUMAN	sp|Q08380|LG3BP_HUMAN Galectin-3-binding protein OS=Homo sapiens OX=9606 GN=LGALS3BP PE=1 SV=1	Color2 [DarkGray]	1	4					22.9369	22.6419	22.2123	22.8621	23.2994	22.3226
	0.261188	0.532564	tr|B1ANR0|B1ANR0_HUMAN;sp|Q13310|PABP4_HUMAN;tr|H0Y5F5|H0Y5F5_HUMAN	tr|B1ANR0|B1ANR0_HUMAN Polyadenylate-binding protein OS=Homo sapiens OX=9606 GN=PABPC4 PE=1 SV=1;sp|Q13310|PABP4_HUMAN Polyadenylate-binding protein 4 OS=Homo sapiens OX=9606 GN=PABPC4 PE=1 SV=1;tr|H0Y5F5|H0Y5F5_HUMAN Polyadenylate-binding protein (Fragmen	Color2 [DarkGray]	1	4					20.9814	20.5313	20.572	21.0546	20.8661	18.5663
	0.259961	-0.479586	sp|P52701|MSH6_HUMAN;tr|A0A494C0M1|A0A494C0M1_HUMAN	sp|P52701|MSH6_HUMAN DNA mismatch repair protein Msh6 OS=Homo sapiens OX=9606 GN=MSH6 PE=1 SV=2;tr|A0A494C0M1|A0A494C0M1_HUMAN DNA mismatch repair protein OS=Homo sapiens OX=9606 GN=MSH6 PE=1 SV=1	Color2 [DarkGray]	1	4					16.3874	14.532	16.4595	16.9045	16.3123	15.6009
	0.259246	-0.266143	sp|P10412|H14_HUMAN;sp|P16402|H13_HUMAN	sp|P10412|H14_HUMAN Histone H1.4 OS=Homo sapiens OX=9606 GN=HIST1H1E PE=1 SV=2;sp|P16402|H13_HUMAN Histone H1.3 OS=Homo sapiens OX=9606 GN=HIST1H1D PE=1 SV=2	Color2 [DarkGray]	1	4					26.1433	25.2715	26.415	26.2213	25.8237	26.5832
	0.259062	-0.141155	sp|P62280|RS11_HUMAN;tr|M0QZC5|M0QZC5_HUMAN	sp|P62280|RS11_HUMAN 40S ribosomal protein S11 OS=Homo sapiens OX=9606 GN=RPS11 PE=1 SV=3;tr|M0QZC5|M0QZC5_HUMAN 40S ribosomal protein S11 OS=Homo sapiens OX=9606 GN=RPS11 PE=1 SV=1	Color2 [DarkGray]	1	4					25.1458	24.7923	24.8314	25.4073	25.0168	24.7688
	0.257214	1.31463	tr|H7BYY1|H7BYY1_HUMAN;tr|F5H7S3|F5H7S3_HUMAN;tr|B7Z596|B7Z596_HUMAN;tr|H0YKJ4|H0YKJ4_HUMAN;tr|H0YK48|H0YK48_HUMAN;tr|A0A494BZZ2|A0A494BZZ2_HUMAN	tr|H7BYY1|H7BYY1_HUMAN Tropomyosin 1 (Alpha), isoform CRA_m OS=Homo sapiens OX=9606 GN=TPM1 PE=1 SV=1;tr|F5H7S3|F5H7S3_HUMAN Tropomyosin alpha-1 chain OS=Homo sapiens OX=9606 GN=TPM1 PE=1 SV=2;tr|B7Z596|B7Z596_HUMAN Tropomyosin alpha-1 chain OS=Homo sapien	Color2 [DarkGray]	1	4					19.9625	19.7739	20.8306	21.2497	20.4883	14.8851
	0.256776	0.838237	sp|Q05639|EF1A2_HUMAN;tr|A0A2U3TZH3|A0A2U3TZH3_HUMAN;tr|A0A2R8Y488|A0A2R8Y488_HUMAN	sp|Q05639|EF1A2_HUMAN Elongation factor 1-alpha 2 OS=Homo sapiens OX=9606 GN=EEF1A2 PE=1 SV=1;tr|A0A2U3TZH3|A0A2U3TZH3_HUMAN Elongation factor 1-alpha OS=Homo sapiens OX=9606 GN=EEF1A2 PE=1 SV=1;tr|A0A2R8Y488|A0A2R8Y488_HUMAN Elongation factor 1-alpha 2 (F	Color2 [DarkGray]	1	4					18.362	18.2119	17.6071	17.8493	19.0535	14.7636
	0.255462	-0.219033	sp|Q99848|EBP2_HUMAN;tr|H7C2Q8|H7C2Q8_HUMAN	sp|Q99848|EBP2_HUMAN Probable rRNA-processing protein EBP2 OS=Homo sapiens OX=9606 GN=EBNA1BP2 PE=1 SV=2;tr|H7C2Q8|H7C2Q8_HUMAN EBNA1 binding protein 2, isoform CRA_d OS=Homo sapiens OX=9606 GN=EBNA1BP2 PE=1 SV=1	Color2 [DarkGray]	1	4					22.1296	21.7509	21.4187	22.0303	22.4323	21.4937
	0.254819	-0.956638	tr|A0A0G2JMB2|A0A0G2JMB2_HUMAN	tr|A0A0G2JMB2|A0A0G2JMB2_HUMAN Immunoglobulin heavy constant alpha 2 (Fragment) OS=Homo sapiens OX=9606 GN=IGHA2 PE=1 SV=1	Color2 [DarkGray]	1	4					15.705	15.7175	17.3383	14.4331	18.6728	18.5249
	0.254384	0.616608	sp|Q16698|DECR_HUMAN;tr|H0YAW3|H0YAW3_HUMAN;tr|E5RID6|E5RID6_HUMAN;tr|E5RJD2|E5RJD2_HUMAN;tr|E5RJG7|E5RJG7_HUMAN;tr|E5RFV2|E5RFV2_HUMAN	sp|Q16698|DECR_HUMAN 2,4-dienoyl-CoA reductase, mitochondrial OS=Homo sapiens OX=9606 GN=DECR1 PE=1 SV=1;tr|H0YAW3|H0YAW3_HUMAN 2,4-dienoyl-CoA reductase, mitochondrial (Fragment) OS=Homo sapiens OX=9606 GN=DECR1 PE=1 SV=1;tr|E5RID6|E5RID6_HUMAN 2,4-dienoy	Color2 [DarkGray]	1	4					17.6149	15.9064	14.6978	14.9004	16.3671	15.1019
	0.252649	1.80277	sp|P63173|RL38_HUMAN;tr|J3KT73|J3KT73_HUMAN;tr|J3QL01|J3QL01_HUMAN	sp|P63173|RL38_HUMAN 60S ribosomal protein L38 OS=Homo sapiens OX=9606 GN=RPL38 PE=1 SV=2;tr|J3KT73|J3KT73_HUMAN 60S ribosomal protein L38 OS=Homo sapiens OX=9606 GN=RPL38 PE=1 SV=1;tr|J3QL01|J3QL01_HUMAN 60S ribosomal protein L38 OS=Homo sapiens OX=9606 G	Color2 [DarkGray]	1	4					21.271	21.4818	20.4351	21.5236	22.5889	13.6671
	0.252557	-0.11673	sp|A6NHQ2|FBLL1_HUMAN	sp|A6NHQ2|FBLL1_HUMAN rRNA/tRNA 2-O-methyltransferase fibrillarin-like protein 1 OS=Homo sapiens OX=9606 GN=FBLL1 PE=3 SV=2	Color2 [DarkGray]	1	4					20.2469	19.9202	19.7473	20.1467	20.2432	19.8747
	0.251358	-0.147795	sp|O15446|RPA34_HUMAN	sp|O15446|RPA34_HUMAN DNA-directed RNA polymerase I subunit RPA34 OS=Homo sapiens OX=9606 GN=CD3EAP PE=1 SV=1	Color2 [DarkGray]	1	4					19.207	18.5965	19.0202	19.3152	18.8121	19.1398
	0.250964	-0.328064	sp|P11166|GTR1_HUMAN	sp|P11166|GTR1_HUMAN Solute carrier family 2, facilitated glucose transporter member 1 OS=Homo sapiens OX=9606 GN=SLC2A1 PE=1 SV=2	Color2 [DarkGray]	1	4					19.2248	18.2937	18.7881	18.6492	19.9829	18.6587
	0.246482	-1.57712	tr|G3V279|G3V279_HUMAN;sp|P84090|ERH_HUMAN	tr|G3V279|G3V279_HUMAN Enhancer of rudimentary homolog OS=Homo sapiens OX=9606 GN=ERH PE=1 SV=1;sp|P84090|ERH_HUMAN Enhancer of rudimentary homolog OS=Homo sapiens OX=9606 GN=ERH PE=1 SV=1	Color2 [DarkGray]	1	4					16.0797	16.5397	21.3878	21.7707	15.8453	21.1226
	0.245915	1.368	sp|Q92688|AN32B_HUMAN	sp|Q92688|AN32B_HUMAN Acidic leucine-rich nuclear phosphoprotein 32 family member B OS=Homo sapiens OX=9606 GN=ANP32B PE=1 SV=1	Color2 [DarkGray]	1	4					19.2321	17.0047	14.4209	13.3803	18.8863	14.2871
	0.244765	0.399487	sp|P34897|GLYM_HUMAN;tr|G3V2Y4|G3V2Y4_HUMAN;tr|H0YIZ0|H0YIZ0_HUMAN	sp|P34897|GLYM_HUMAN Serine hydroxymethyltransferase, mitochondrial OS=Homo sapiens OX=9606 GN=SHMT2 PE=1 SV=3;tr|G3V2Y4|G3V2Y4_HUMAN Serine hydroxymethyltransferase, mitochondrial (Fragment) OS=Homo sapiens OX=9606 GN=SHMT2 PE=1 SV=1;tr|H0YIZ0|H0YIZ0_HUMA	Color2 [DarkGray]	1	4					19.6124	19.428	17.6733	18.5734	18.785	18.1568
	0.244328	0.263714	sp|O43143|DHX15_HUMAN	sp|O43143|DHX15_HUMAN Pre-mRNA-splicing factor ATP-dependent RNA helicase DHX15 OS=Homo sapiens OX=9606 GN=DHX15 PE=1 SV=2	Color2 [DarkGray]	1	4					20.1728	19.7827	19.3757	19.7409	19.9893	18.8099
	0.244292	-0.148368	sp|P63244|RACK1_HUMAN;tr|J3KPE3|J3KPE3_HUMAN;tr|D6RAC2|D6RAC2_HUMAN;tr|D6REE5|D6REE5_HUMAN;tr|H0Y8W2|H0Y8W2_HUMAN;tr|D6RHH4|D6RHH4_HUMAN;tr|H0YAF8|H0YAF8_HUMAN;tr|H0YAM7|H0YAM7_HUMAN;tr|D6R9L0|D6R9L0_HUMAN;tr|D6R9Z1|D6R9Z1_HUMAN;tr|D6RFX4|D6RFX4_HUMAN	sp|P63244|RACK1_HUMAN Receptor of activated protein C kinase 1 OS=Homo sapiens OX=9606 GN=RACK1 PE=1 SV=3;tr|J3KPE3|J3KPE3_HUMAN Receptor of-activated protein C kinase 1 OS=Homo sapiens OX=9606 GN=RACK1 PE=1 SV=1;tr|D6RAC2|D6RAC2_HUMAN Receptor of-activate	Color2 [DarkGray]	1	4					23.5557	23.6101	23.4335	23.8948	23.9359	23.2137
	0.242213	-0.344707	sp|P05387|RLA2_HUMAN	sp|P05387|RLA2_HUMAN 60S acidic ribosomal protein P2 OS=Homo sapiens OX=9606 GN=RPLP2 PE=1 SV=1	Color2 [DarkGray]	1	4					26.6964	26.5295	25.507	26.6481	27.2867	25.8323
	0.241596	-0.239281	sp|Q99878|H2A1J_HUMAN;sp|Q96KK5|H2A1H_HUMAN;sp|Q9BTM1|H2AJ_HUMAN;sp|P20671|H2A1D_HUMAN;sp|P0C0S8|H2A1_HUMAN;tr|A0A0U1RR32|A0A0U1RR32_HUMAN;tr|A0A0U1RRH7|A0A0U1RRH7_HUMAN;sp|Q16777|H2A2C_HUMAN;sp|Q6FI13|H2A2A_HUMAN;tr|H0YFX9|H0YFX9_HUMAN	sp|Q99878|H2A1J_HUMAN Histone H2A type 1-J OS=Homo sapiens OX=9606 GN=HIST1H2AJ PE=1 SV=3;sp|Q96KK5|H2A1H_HUMAN Histone H2A type 1-H OS=Homo sapiens OX=9606 GN=HIST1H2AH PE=1 SV=3;sp|Q9BTM1|H2AJ_HUMAN Histone H2A.J OS=Homo sapiens OX=9606 GN=H2AFJ PE=1 SV=	Color2 [DarkGray]	1	4					30.181	29.9362	29.5178	30.3015	30.5914	29.46
	0.240872	-0.324565	sp|P22087|FBRL_HUMAN;tr|M0R299|M0R299_HUMAN;tr|M0QXL5|M0QXL5_HUMAN;tr|M0R2Q4|M0R2Q4_HUMAN;tr|M0R0P1|M0R0P1_HUMAN;tr|M0R2U2|M0R2U2_HUMAN;tr|M0R1H0|M0R1H0_HUMAN;tr|M0R2B0|M0R2B0_HUMAN	sp|P22087|FBRL_HUMAN rRNA 2-O-methyltransferase fibrillarin OS=Homo sapiens OX=9606 GN=FBL PE=1 SV=2;tr|M0R299|M0R299_HUMAN rRNA 2-O-methyltransferase fibrillarin (Fragment) OS=Homo sapiens OX=9606 GN=FBL PE=1 SV=1;tr|M0QXL5|M0QXL5_HUMAN rRNA 2-O-methyl	Color2 [DarkGray]	1	4					22.4405	22.229	21.6494	22.7364	23.0585	21.4976
	0.240046	0.442114	sp|P46940|IQGA1_HUMAN;tr|A0A0J9YXZ5|A0A0J9YXZ5_HUMAN;tr|H0YLE8|H0YLE8_HUMAN	sp|P46940|IQGA1_HUMAN Ras GTPase-activating-like protein IQGAP1 OS=Homo sapiens OX=9606 GN=IQGAP1 PE=1 SV=1;tr|A0A0J9YXZ5|A0A0J9YXZ5_HUMAN Ras GTPase-activating-like protein IQGAP1 OS=Homo sapiens OX=9606 GN=IQGAP1 PE=1 SV=1;tr|H0YLE8|H0YLE8_HUMAN Ras GTPa	Color2 [DarkGray]	1	4					19.9752	18.81	18.8161	19.3457	19.3983	17.5309
	0.236904	0.182779	sp|P25705|ATPA_HUMAN;tr|K7EK77|K7EK77_HUMAN	sp|P25705|ATPA_HUMAN ATP synthase subunit alpha, mitochondrial OS=Homo sapiens OX=9606 GN=ATP5F1A PE=1 SV=1;tr|K7EK77|K7EK77_HUMAN ATP synthase subunit alpha, mitochondrial (Fragment) OS=Homo sapiens OX=9606 GN=ATP5F1A PE=1 SV=1	Color2 [DarkGray]	1	4					24.1134	23.6368	23.4825	23.8432	23.7503	23.0908
	0.236776	-0.173912	sp|P23396|RS3_HUMAN;tr|E9PL09|E9PL09_HUMAN;tr|E9PPU1|E9PPU1_HUMAN;tr|F2Z2S8|F2Z2S8_HUMAN;tr|H0YCJ7|H0YCJ7_HUMAN;tr|H0YEU2|H0YEU2_HUMAN;tr|H0YF32|H0YF32_HUMAN	sp|P23396|RS3_HUMAN 40S ribosomal protein S3 OS=Homo sapiens OX=9606 GN=RPS3 PE=1 SV=2;tr|E9PL09|E9PL09_HUMAN 40S ribosomal protein S3 OS=Homo sapiens OX=9606 GN=RPS3 PE=1 SV=1;tr|E9PPU1|E9PPU1_HUMAN 40S ribosomal protein S3 OS=Homo sapiens OX=9606 GN=RPS3	Color2 [DarkGray]	1	4					24.8042	24.3497	24.1395	24.65	24.9481	24.2171
	0.234651	-0.65453	sp|Q7KZF4|SND1_HUMAN	sp|Q7KZF4|SND1_HUMAN Staphylococcal nuclease domain-containing protein 1 OS=Homo sapiens OX=9606 GN=SND1 PE=1 SV=1	Color2 [DarkGray]	1	4					17.8035	16.2764	14.5347	16.561	16.0798	17.9373
	0.234537	0.11447	sp|P0DMV9|HS71B_HUMAN;sp|P0DMV8|HS71A_HUMAN;tr|A0A0G2JIW1|A0A0G2JIW1_HUMAN	sp|P0DMV9|HS71B_HUMAN Heat shock 70 kDa protein 1B OS=Homo sapiens OX=9606 GN=HSPA1B PE=1 SV=1;sp|P0DMV8|HS71A_HUMAN Heat shock 70 kDa protein 1A OS=Homo sapiens OX=9606 GN=HSPA1A PE=1 SV=1;tr|A0A0G2JIW1|A0A0G2JIW1_HUMAN Heat shock 70 kDa protein 1B OS=Hom	Color2 [DarkGray]	1	4					21.7988	21.5372	21.1713	21.4383	21.458	21.2675
	0.232701	-1.23884	tr|K7EKH5|K7EKH5_HUMAN;tr|C9J8F3|C9J8F3_HUMAN;tr|J3KSV6|J3KSV6_HUMAN;tr|J3QKP5|J3QKP5_HUMAN;tr|A8MVZ9|A8MVZ9_HUMAN;sp|P09972|ALDOC_HUMAN	tr|K7EKH5|K7EKH5_HUMAN Fructose-bisphosphate aldolase C (Fragment) OS=Homo sapiens OX=9606 GN=ALDOC PE=1 SV=1;tr|C9J8F3|C9J8F3_HUMAN Fructose-bisphosphate aldolase C (Fragment) OS=Homo sapiens OX=9606 GN=ALDOC PE=1 SV=1;tr|J3KSV6|J3KSV6_HUMAN Fructose-bisp	Color2 [DarkGray]	1	4					17.8542	15.7898	13.622	13.6039	18.6416	18.7369
	0.231109	0.19418	sp|P68371|TBB4B_HUMAN;sp|P04350|TBB4A_HUMAN	sp|P68371|TBB4B_HUMAN Tubulin beta-4B chain OS=Homo sapiens OX=9606 GN=TUBB4B PE=1 SV=1;sp|P04350|TBB4A_HUMAN Tubulin beta-4A chain OS=Homo sapiens OX=9606 GN=TUBB4A PE=1 SV=2	Color2 [DarkGray]	1	4					23.7505	23.6765	23.1653	23.4945	23.7109	22.8043
	0.230321	-0.412987	sp|P47929|LEG7_HUMAN	sp|P47929|LEG7_HUMAN Galectin-7 OS=Homo sapiens OX=9606 GN=LGALS7 PE=1 SV=2	Color2 [DarkGray]	1	4					22.4151	22.126	21.2797	21.2915	22.3469	23.4214
	0.229176	0.224461	sp|Q00325|MPCP_HUMAN;tr|F8VVM2|F8VVM2_HUMAN	sp|Q00325|MPCP_HUMAN Phosphate carrier protein, mitochondrial OS=Homo sapiens OX=9606 GN=SLC25A3 PE=1 SV=2;tr|F8VVM2|F8VVM2_HUMAN Phosphate carrier protein, mitochondrial OS=Homo sapiens OX=9606 GN=SLC25A3 PE=1 SV=1	Color2 [DarkGray]	1	4					22.5531	22.3715	22.166	22.2561	22.7081	21.4529
	0.228673	-0.252209	sp|P04406|G3P_HUMAN;tr|E7EUT5|E7EUT5_HUMAN	sp|P04406|G3P_HUMAN Glyceraldehyde-3-phosphate dehydrogenase OS=Homo sapiens OX=9606 GN=GAPDH PE=1 SV=3;tr|E7EUT5|E7EUT5_HUMAN Glyceraldehyde-3-phosphate dehydrogenase OS=Homo sapiens OX=9606 GN=GAPDH PE=1 SV=1	Color2 [DarkGray]	1	4					24.3276	24.059	23.4215	23.7276	24.8476	23.9895
	0.228154	-0.755262	sp|Q6DKI1|RL7L_HUMAN;tr|R4GMU7|R4GMU7_HUMAN	sp|Q6DKI1|RL7L_HUMAN 60S ribosomal protein L7-like 1 OS=Homo sapiens OX=9606 GN=RPL7L1 PE=1 SV=2;tr|R4GMU7|R4GMU7_HUMAN 60S ribosomal protein L7-like 1 (Fragment) OS=Homo sapiens OX=9606 GN=RPL7L1 PE=1 SV=2	Color2 [DarkGray]	1	4					19.9944	19.9342	17.1292	20.2799	20.9942	18.0494
	0.226847	-0.58718	tr|A2IDC6|A2IDC6_HUMAN;sp|Q13084|RM28_HUMAN	tr|A2IDC6|A2IDC6_HUMAN 39S ribosomal protein L28, mitochondrial (Fragment) OS=Homo sapiens OX=9606 GN=MRPL28 PE=1 SV=1;sp|Q13084|RM28_HUMAN 39S ribosomal protein L28, mitochondrial OS=Homo sapiens OX=9606 GN=MRPL28 PE=1 SV=4	Color2 [DarkGray]	1	4					17.6937	16.0287	15.2773	17.4473	17.8142	15.4997
	0.226655	0.210712	sp|Q9UMS4|PRP19_HUMAN;tr|F5GY56|F5GY56_HUMAN	sp|Q9UMS4|PRP19_HUMAN Pre-mRNA-processing factor 19 OS=Homo sapiens OX=9606 GN=PRPF19 PE=1 SV=1;tr|F5GY56|F5GY56_HUMAN Pre-mRNA-processing factor 19 (Fragment) OS=Homo sapiens OX=9606 GN=PRPF19 PE=1 SV=1	Color2 [DarkGray]	1	4					23.2148	23.4501	23.0678	23.2781	23.4722	22.3502
	0.226384	-0.214893	sp|P42766|RL35_HUMAN;tr|F2Z388|F2Z388_HUMAN	sp|P42766|RL35_HUMAN 60S ribosomal protein L35 OS=Homo sapiens OX=9606 GN=RPL35 PE=1 SV=2;tr|F2Z388|F2Z388_HUMAN 60S ribosomal protein L35 OS=Homo sapiens OX=9606 GN=RPL35 PE=1 SV=1	Color2 [DarkGray]	1	4					26.3011	25.683	25.6385	26.2683	26.5018	25.4972
	0.225246	1.62753	tr|E7ERL0|E7ERL0_HUMAN;sp|P22392|NDKB_HUMAN;sp|P15531|NDKA_HUMAN;tr|J3KPD9|J3KPD9_HUMAN;tr|Q32Q12|Q32Q12_HUMAN;tr|C9K028|C9K028_HUMAN;tr|F6XY72|F6XY72_HUMAN;tr|E5RHP0|E5RHP0_HUMAN;sp|O60361|NDK8_HUMAN	tr|E7ERL0|E7ERL0_HUMAN Nucleoside diphosphate kinase A OS=Homo sapiens OX=9606 GN=NME1 PE=1 SV=1;sp|P22392|NDKB_HUMAN Nucleoside diphosphate kinase B OS=Homo sapiens OX=9606 GN=NME2 PE=1 SV=1;sp|P15531|NDKA_HUMAN Nucleoside diphosphate kinase A OS=Homo sap	Color2 [DarkGray]	1	4					19.9339	14.3836	19.9694	14.2976	14.3811	20.7257
	0.225233	0.251949	sp|Q15393|SF3B3_HUMAN	sp|Q15393|SF3B3_HUMAN Splicing factor 3B subunit 3 OS=Homo sapiens OX=9606 GN=SF3B3 PE=1 SV=4	Color2 [DarkGray]	1	4					20.3871	19.6247	19.5844	19.6342	20.2103	18.9959
	0.223682	0.529245	tr|K7EKI4|K7EKI4_HUMAN;tr|K7ELF1|K7ELF1_HUMAN;tr|K7ELQ0|K7ELQ0_HUMAN;tr|K7ES61|K7ES61_HUMAN;sp|Q9BYD3|RM04_HUMAN;tr|X6RAY8|X6RAY8_HUMAN	tr|K7EKI4|K7EKI4_HUMAN 39S ribosomal protein L4, mitochondrial OS=Homo sapiens OX=9606 GN=MRPL4 PE=1 SV=1;tr|K7ELF1|K7ELF1_HUMAN 39S ribosomal protein L4, mitochondrial (Fragment) OS=Homo sapiens OX=9606 GN=MRPL4 PE=1 SV=1;tr|K7ELQ0|K7ELQ0_HUMAN 39S riboso	Color2 [DarkGray]	1	4					18.5169	19.597	18.8486	19.1279	19.5087	16.7381
	0.223532	0.165534	sp|P61978|HNRPK_HUMAN	sp|P61978|HNRPK_HUMAN Heterogeneous nuclear ribonucleoprotein K OS=Homo sapiens OX=9606 GN=HNRNPK PE=1 SV=1	Color2 [DarkGray]	1	4					23.1186	23.3074	22.6966	22.6019	23.3235	22.7006
	0.222888	0.195786	sp|P78527|PRKDC_HUMAN	sp|P78527|PRKDC_HUMAN DNA-dependent protein kinase catalytic subunit OS=Homo sapiens OX=9606 GN=PRKDC PE=1 SV=3	Color2 [DarkGray]	1	4					21.9143	21.4693	21.3777	21.4238	21.8942	20.8559
	0.222421	0.138649	sp|P11387|TOP1_HUMAN	sp|P11387|TOP1_HUMAN DNA topoisomerase 1 OS=Homo sapiens OX=9606 GN=TOP1 PE=1 SV=2	Color2 [DarkGray]	1	4					22.5389	22.5013	22.1085	22.14	22.6319	21.9609
	0.222312	1.61939	sp|P62273|RS29_HUMAN;tr|A0A087WTT6|A0A087WTT6_HUMAN;tr|A0A2R8Y851|A0A2R8Y851_HUMAN	sp|P62273|RS29_HUMAN 40S ribosomal protein S29 OS=Homo sapiens OX=9606 GN=RPS29 PE=1 SV=2;tr|A0A087WTT6|A0A087WTT6_HUMAN 40S ribosomal protein S29 OS=Homo sapiens OX=9606 GN=RPS29 PE=1 SV=1;tr|A0A2R8Y851|A0A2R8Y851_HUMAN 40S ribosomal protein S29 OS=Homo s	Color2 [DarkGray]	1	4					15.1362	23.3547	20.2997	18.3647	20.4053	15.1625
	0.221705	1.66728	sp|Q9Y3B4|SF3B6_HUMAN	sp|Q9Y3B4|SF3B6_HUMAN Splicing factor 3B subunit 6 OS=Homo sapiens OX=9606 GN=SF3B6 PE=1 SV=1	Color2 [DarkGray]	1	4					19.5317	19.9728	12.4498	13.0528	18.6625	15.2371
	0.221611	0.493793	tr|A8MV53|A8MV53_HUMAN;sp|Q9NQ55|SSF1_HUMAN;tr|A0A0A6YYI3|A0A0A6YYI3_HUMAN;tr|A0A0B4J1V8|A0A0B4J1V8_HUMAN;tr|C9JHF7|C9JHF7_HUMAN;tr|H7C446|H7C446_HUMAN;tr|C9J3W3|C9J3W3_HUMAN	tr|A8MV53|A8MV53_HUMAN HCG2033702, isoform CRA_a OS=Homo sapiens OX=9606 GN=PPAN PE=1 SV=1;sp|Q9NQ55|SSF1_HUMAN Suppressor of SWI4 1 homolog OS=Homo sapiens OX=9606 GN=PPAN PE=2 SV=1;tr|A0A0A6YYI3|A0A0A6YYI3_HUMAN Protein PPAN-P2RY11 OS=Homo sapiens OX=960	Color2 [DarkGray]	1	4					17.7682	17.8387	18.3062	17.5483	18.9172	15.9662
	0.220957	0.185519	sp|Q8WVM8|SCFD1_HUMAN;tr|G3V3K9|G3V3K9_HUMAN;tr|G3V4I1|G3V4I1_HUMAN;tr|G3V5F3|G3V5F3_HUMAN;tr|J3KNG4|J3KNG4_HUMAN	sp|Q8WVM8|SCFD1_HUMAN Sec1 family domain-containing protein 1 OS=Homo sapiens OX=9606 GN=SCFD1 PE=1 SV=4;tr|G3V3K9|G3V3K9_HUMAN Sec1 family domain-containing protein 1 OS=Homo sapiens OX=9606 GN=SCFD1 PE=1 SV=1;tr|G3V4I1|G3V4I1_HUMAN Sec1 family domain-con	Color2 [DarkGray]	1	4					15.8601	14.9363	15.1463	14.94	14.9773	15.4687
	0.220953	-1.4878	tr|J3QL05|J3QL05_HUMAN;tr|J3KP15|J3KP15_HUMAN;sp|Q01130|SRSF2_HUMAN;sp|Q9BRL6|SRSF8_HUMAN	tr|J3QL05|J3QL05_HUMAN Serine/arginine-rich-splicing factor 2 (Fragment) OS=Homo sapiens OX=9606 GN=SRSF2 PE=1 SV=1;tr|J3KP15|J3KP15_HUMAN Serine/arginine-rich-splicing factor 2 (Fragment) OS=Homo sapiens OX=9606 GN=SRSF2 PE=1 SV=8;sp|Q01130|SRSF2_HUMAN Se	Color2 [DarkGray]	1	4					20.4425	14.9534	14.15	14.5491	19.8042	19.6561
	0.220364	-0.168752	sp|P06576|ATPB_HUMAN;tr|H0YH81|H0YH81_HUMAN;tr|F8W079|F8W079_HUMAN	sp|P06576|ATPB_HUMAN ATP synthase subunit beta, mitochondrial OS=Homo sapiens OX=9606 GN=ATP5F1B PE=1 SV=3;tr|H0YH81|H0YH81_HUMAN ATP synthase subunit beta (Fragment) OS=Homo sapiens OX=9606 GN=ATP5F1B PE=1 SV=1;tr|F8W079|F8W079_HUMAN ATP synthase subunit	Color2 [DarkGray]	1	4					21.7086	21.9818	21.4356	21.8902	22.3099	21.4322
	0.220251	-1.02631	sp|P15924|DESP_HUMAN	sp|P15924|DESP_HUMAN Desmoplakin OS=Homo sapiens OX=9606 GN=DSP PE=1 SV=3	Color2 [DarkGray]	1	4					20.9408	21.7259	22.7538	20.1909	22.1963	26.1122
	0.219507	1.16921	sp|Q09028|RBBP4_HUMAN;tr|H0YF10|H0YF10_HUMAN;tr|E9PC52|E9PC52_HUMAN;sp|Q16576|RBBP7_HUMAN;tr|H0YCT5|H0YCT5_HUMAN;tr|H0YDK2|H0YDK2_HUMAN	sp|Q09028|RBBP4_HUMAN Histone-binding protein RBBP4 OS=Homo sapiens OX=9606 GN=RBBP4 PE=1 SV=3;tr|H0YF10|H0YF10_HUMAN Histone-binding protein RBBP4 (Fragment) OS=Homo sapiens OX=9606 GN=RBBP4 PE=1 SV=1;tr|E9PC52|E9PC52_HUMAN Histone-binding protein RBBP7 O	Color2 [DarkGray]	1	4					18.005	20.1944	19.3936	20.1788	19.8212	14.0854
	0.219462	-0.489758	sp|Q9NSD9|SYFB_HUMAN	sp|Q9NSD9|SYFB_HUMAN Phenylalanine--tRNA ligase beta subunit OS=Homo sapiens OX=9606 GN=FARSB PE=1 SV=3	Color2 [DarkGray]	1	4					16.3897	15.3152	13.4175	15.4929	15.5905	15.5082
	0.219445	0.590265	sp|P26196|DDX6_HUMAN;tr|Q8IV96|Q8IV96_HUMAN	sp|P26196|DDX6_HUMAN Probable ATP-dependent RNA helicase DDX6 OS=Homo sapiens OX=9606 GN=DDX6 PE=1 SV=2;tr|Q8IV96|Q8IV96_HUMAN DDX6 protein OS=Homo sapiens OX=9606 GN=DDX6 PE=1 SV=1	Color2 [DarkGray]	1	4					16.1088	17.6132	16.8405	15.5898	18.1461	15.0557
	0.219199	0.944012	sp|Q8TDY2|RBCC1_HUMAN	sp|Q8TDY2|RBCC1_HUMAN RB1-inducible coiled-coil protein 1 OS=Homo sapiens OX=9606 GN=RB1CC1 PE=1 SV=3	Color2 [DarkGray]	1	4					18.9537	17.7828	16.5871	13.9004	17.5188	19.0724
	0.219122	0.569199	sp|Q14683|SMC1A_HUMAN;tr|G8JLG1|G8JLG1_HUMAN	sp|Q14683|SMC1A_HUMAN Structural maintenance of chromosomes protein 1A OS=Homo sapiens OX=9606 GN=SMC1A PE=1 SV=2;tr|G8JLG1|G8JLG1_HUMAN Structural maintenance of chromosomes protein OS=Homo sapiens OX=9606 GN=SMC1A PE=1 SV=2	Color2 [DarkGray]	1	4					16.4684	17.6585	16.9852	17.2607	14.5738	17.57
	0.219115	0.989969	sp|Q9Y3T9|NOC2L_HUMAN	sp|Q9Y3T9|NOC2L_HUMAN Nucleolar complex protein 2 homolog OS=Homo sapiens OX=9606 GN=NOC2L PE=1 SV=4	Color2 [DarkGray]	1	4					14.2536	15.5201	16.5138	15.9203	16.2211	11.1762
	0.218927	-0.352509	sp|Q7Z406|MYH14_HUMAN;tr|M0QY43|M0QY43_HUMAN	sp|Q7Z406|MYH14_HUMAN Myosin-14 OS=Homo sapiens OX=9606 GN=MYH14 PE=1 SV=2;tr|M0QY43|M0QY43_HUMAN Myosin-14 (Fragment) OS=Homo sapiens OX=9606 GN=MYH14 PE=1 SV=8	Color2 [DarkGray]	1	4					21.2091	22.2683	21.5111	22.4241	22.6809	20.941
	0.218603	0.28092	sp|P54886|P5CS_HUMAN	sp|P54886|P5CS_HUMAN Delta-1-pyrroline-5-carboxylate synthase OS=Homo sapiens OX=9606 GN=ALDH18A1 PE=1 SV=2	Color2 [DarkGray]	1	4					19.3951	18.9808	18.3902	18.9047	19.1756	17.8429
	0.218444	-0.350554	sp|Q9H0U4|RAB1B_HUMAN;tr|E9PLD0|E9PLD0_HUMAN;tr|E7END7|E7END7_HUMAN;sp|P62820|RAB1A_HUMAN;sp|Q92928|RAB1C_HUMAN	sp|Q9H0U4|RAB1B_HUMAN Ras-related protein Rab-1B OS=Homo sapiens OX=9606 GN=RAB1B PE=1 SV=1;tr|E9PLD0|E9PLD0_HUMAN Ras-related protein Rab-1B OS=Homo sapiens OX=9606 GN=RAB1B PE=1 SV=1;tr|E7END7|E7END7_HUMAN Ras-related protein Rab-1A OS=Homo sapiens OX=96	Color2 [DarkGray]	1	4					22.369	20.4769	22.0732	21.9441	22.3791	21.6476
	0.218313	-0.444198	sp|Q9P0L0|VAPA_HUMAN;tr|J3QKM9|J3QKM9_HUMAN	sp|Q9P0L0|VAPA_HUMAN Vesicle-associated membrane protein-associated protein A OS=Homo sapiens OX=9606 GN=VAPA PE=1 SV=3;tr|J3QKM9|J3QKM9_HUMAN Vesicle-associated membrane protein-associated protein A OS=Homo sapiens OX=9606 GN=VAPA PE=1 SV=1	Color2 [DarkGray]	1	4					18.3833	18.0433	15.9525	17.5465	18.3155	17.8498
	0.216774	-0.412537	sp|P17931|LEG3_HUMAN;tr|G3V3R6|G3V3R6_HUMAN	sp|P17931|LEG3_HUMAN Galectin-3 OS=Homo sapiens OX=9606 GN=LGALS3 PE=1 SV=5;tr|G3V3R6|G3V3R6_HUMAN Galectin OS=Homo sapiens OX=9606 GN=LGALS3 PE=1 SV=1	Color2 [DarkGray]	1	4					21.507	19.8188	19.5985	20.0881	21.5407	20.5332
	0.213187	0.202908	tr|F2Z2V2|F2Z2V2_HUMAN;sp|Q8NI27|THOC2_HUMAN	tr|F2Z2V2|F2Z2V2_HUMAN THO complex subunit 2 OS=Homo sapiens OX=9606 GN=THOC2 PE=1 SV=1;sp|Q8NI27|THOC2_HUMAN THO complex subunit 2 OS=Homo sapiens OX=9606 GN=THOC2 PE=1 SV=2	Color2 [DarkGray]	1	4					16.628	17.009	17.1323	16.7988	17.2603	16.1014
	0.213079	0.395738	tr|B4E3S0|B4E3S0_HUMAN;sp|Q9ULV4|COR1C_HUMAN;tr|F8VV53|F8VV53_HUMAN;tr|F8W1H8|F8W1H8_HUMAN;tr|F8VUX3|F8VUX3_HUMAN;tr|F8VSA4|F8VSA4_HUMAN;tr|F8VRE9|F8VRE9_HUMAN;tr|H0YHL7|H0YHL7_HUMAN;tr|F8VTT6|F8VTT6_HUMAN;tr|F8VVB7|F8VVB7_HUMAN	tr|B4E3S0|B4E3S0_HUMAN Coronin OS=Homo sapiens OX=9606 GN=CORO1C PE=1 SV=1;sp|Q9ULV4|COR1C_HUMAN Coronin-1C OS=Homo sapiens OX=9606 GN=CORO1C PE=1 SV=1;tr|F8VV53|F8VV53_HUMAN Coronin (Fragment) OS=Homo sapiens OX=9606 GN=CORO1C PE=1 SV=1;tr|F8W1H8|F8W1H8_H	Color2 [DarkGray]	1	4					19.0579	19.1167	18.6418	18.6867	19.6864	17.2561
	0.21099	-0.185251	sp|P22626|ROA2_HUMAN;tr|A0A087WUI2|A0A087WUI2_HUMAN	sp|P22626|ROA2_HUMAN Heterogeneous nuclear ribonucleoproteins A2/B1 OS=Homo sapiens OX=9606 GN=HNRNPA2B1 PE=1 SV=2;tr|A0A087WUI2|A0A087WUI2_HUMAN Heterogeneous nuclear ribonucleoproteins A2/B1 OS=Homo sapiens OX=9606 GN=HNRNPA2B1 PE=1 SV=1	Color2 [DarkGray]	1	4					27.1235	26.8829	26.4602	26.9014	27.5363	26.5846
	0.210422	0.279352	sp|Q00610|CLH1_HUMAN;tr|A0A087WVQ6|A0A087WVQ6_HUMAN	sp|Q00610|CLH1_HUMAN Clathrin heavy chain 1 OS=Homo sapiens OX=9606 GN=CLTC PE=1 SV=5;tr|A0A087WVQ6|A0A087WVQ6_HUMAN Clathrin heavy chain OS=Homo sapiens OX=9606 GN=CLTC PE=1 SV=1	Color2 [DarkGray]	1	4					20.3245	20.0804	19.8426	19.8164	20.6544	18.9387
	0.209421	0.33238	sp|P42696|RBM34_HUMAN;tr|A2A2V2|A2A2V2_HUMAN	sp|P42696|RBM34_HUMAN RNA-binding protein 34 OS=Homo sapiens OX=9606 GN=RBM34 PE=1 SV=2;tr|A2A2V2|A2A2V2_HUMAN RNA-binding protein 34 (Fragment) OS=Homo sapiens OX=9606 GN=RBM34 PE=1 SV=1	Color2 [DarkGray]	1	4					20.1486	19.0535	18.2714	19.3777	18.6752	18.4235
	0.206832	0.579732	tr|J3QLR8|J3QLR8_HUMAN;sp|Q9Y3D9|RT23_HUMAN	tr|J3QLR8|J3QLR8_HUMAN 28S ribosomal protein S23, mitochondrial OS=Homo sapiens OX=9606 GN=MRPS23 PE=1 SV=1;sp|Q9Y3D9|RT23_HUMAN 28S ribosomal protein S23, mitochondrial OS=Homo sapiens OX=9606 GN=MRPS23 PE=1 SV=2	Color2 [DarkGray]	1	4					18.1736	15.6932	16.8947	17.9417	15.7932	15.2875
	0.206596	0.269005	sp|P02786|TFR1_HUMAN;tr|G3V0E5|G3V0E5_HUMAN	sp|P02786|TFR1_HUMAN Transferrin receptor protein 1 OS=Homo sapiens OX=9606 GN=TFRC PE=1 SV=2;tr|G3V0E5|G3V0E5_HUMAN Transferrin receptor (P90, CD71), isoform CRA_c OS=Homo sapiens OX=9606 GN=TFRC PE=1 SV=1	Color2 [DarkGray]	1	4					21.1274	20.8664	20.5777	20.6348	21.3914	19.7383
	0.206355	0.585969	sp|P62316|SMD2_HUMAN;tr|K7ERG4|K7ERG4_HUMAN	sp|P62316|SMD2_HUMAN Small nuclear ribonucleoprotein Sm D2 OS=Homo sapiens OX=9606 GN=SNRPD2 PE=1 SV=1;tr|K7ERG4|K7ERG4_HUMAN Small nuclear ribonucleoprotein Sm D2 OS=Homo sapiens OX=9606 GN=SNRPD2 PE=1 SV=1	Color2 [DarkGray]	1	4					23.5309	22.9611	23.0553	23.5411	23.8132	20.435
	0.205668	-0.17487	tr|D6RBD7|D6RBD7_HUMAN;tr|C9J1V9|C9J1V9_HUMAN;sp|O43324|MCA3_HUMAN;tr|D6RCQ0|D6RCQ0_HUMAN;tr|H0YAL7|H0YAL7_HUMAN	tr|D6RBD7|D6RBD7_HUMAN Eukaryotic translation elongation factor 1 epsilon-1 OS=Homo sapiens OX=9606 GN=EEF1E1 PE=4 SV=1;tr|C9J1V9|C9J1V9_HUMAN EEF1E1-BLOC1S5 readthrough (NMD candidate) OS=Homo sapiens OX=9606 GN=EEF1E1-BLOC1S5 PE=4 SV=2;sp|O43324|MCA3_HUM	Color2 [DarkGray]	1	4					19.2808	19.1627	18.9869	19.0383	19.9515	18.9651
	0.205417	0.233124	tr|A0A087WV22|A0A087WV22_HUMAN;tr|F8W7C6|F8W7C6_HUMAN;tr|X1WI28|X1WI28_HUMAN;sp|P27635|RL10_HUMAN;tr|H7C123|H7C123_HUMAN;tr|H7C2C5|H7C2C5_HUMAN	tr|A0A087WV22|A0A087WV22_HUMAN 60S ribosomal protein L10 OS=Homo sapiens OX=9606 GN=RPL10 PE=1 SV=1;tr|F8W7C6|F8W7C6_HUMAN 60S ribosomal protein L10 OS=Homo sapiens OX=9606 GN=RPL10 PE=1 SV=2;tr|X1WI28|X1WI28_HUMAN 60S ribosomal protein L10 (Fragment) OS=H	Color2 [DarkGray]	1	4					23.6992	23.5796	23.1236	23.6094	23.6625	22.4311
	0.204849	0.212383	tr|A0A0A0MT49|A0A0A0MT49_HUMAN;tr|Q9HBD4|Q9HBD4_HUMAN;tr|A0A2R8Y4P4|A0A2R8Y4P4_HUMAN;sp|P51532|SMCA4_HUMAN;tr|A0A2R8Y7S2|A0A2R8Y7S2_HUMAN;tr|A0A2R8YGP5|A0A2R8YGP5_HUMAN;tr|A0A2R8YGG3|A0A2R8YGG3_HUMAN;tr|A0A2R8Y4C5|A0A2R8Y4C5_HUMAN;tr|A0A2R8Y440|A0A2R8Y440_HUMAN	tr|A0A0A0MT49|A0A0A0MT49_HUMAN Transcription activator BRG1 OS=Homo sapiens OX=9606 GN=SMARCA4 PE=1 SV=1;tr|Q9HBD4|Q9HBD4_HUMAN SMARCA4 isoform 2 OS=Homo sapiens OX=9606 GN=SMARCA4 PE=1 SV=1;tr|A0A2R8Y4P4|A0A2R8Y4P4_HUMAN Transcription activator BRG1 OS=Ho	Color2 [DarkGray]	1	4					17.3921	17.2063	16.7213	16.6076	17.5848	16.4902
	0.203753	0.237363	tr|G3XAG1|G3XAG1_HUMAN;sp|Q96ME7|ZN512_HUMAN	tr|G3XAG1|G3XAG1_HUMAN Zinc finger protein 512 OS=Homo sapiens OX=9606 GN=ZNF512 PE=1 SV=1;sp|Q96ME7|ZN512_HUMAN Zinc finger protein 512 OS=Homo sapiens OX=9606 GN=ZNF512 PE=1 SV=2	Color2 [DarkGray]	1	4					18.4169	17.058	17.2873	17.6306	17.3455	17.074
	0.202001	0.108634	sp|P62917|RL8_HUMAN;tr|E9PKZ0|E9PKZ0_HUMAN;tr|E9PKU4|E9PKU4_HUMAN;tr|E9PP36|E9PP36_HUMAN;tr|G3V1A1|G3V1A1_HUMAN	sp|P62917|RL8_HUMAN 60S ribosomal protein L8 OS=Homo sapiens OX=9606 GN=RPL8 PE=1 SV=2;tr|E9PKZ0|E9PKZ0_HUMAN 60S ribosomal protein L8 (Fragment) OS=Homo sapiens OX=9606 GN=RPL8 PE=1 SV=1;tr|E9PKU4|E9PKU4_HUMAN 60S ribosomal protein L8 (Fragment) OS=Homo s	Color2 [DarkGray]	1	4					26.0135	25.917	25.5614	25.8548	25.8987	25.4126
	0.201484	1.467	sp|Q9NWB6|ARGL1_HUMAN	sp|Q9NWB6|ARGL1_HUMAN Arginine and glutamate-rich protein 1 OS=Homo sapiens OX=9606 GN=ARGLU1 PE=1 SV=1	Color2 [DarkGray]	1	4					20.4338	15.0878	18.2106	20.9625	13.1332	15.2355
	0.199917	-0.357108	tr|A0A087WY00|A0A087WY00_HUMAN;tr|G3V394|G3V394_HUMAN;tr|F8WE88|F8WE88_HUMAN;tr|F8W6H6|F8W6H6_HUMAN;sp|Q9Y4I1|MYO5A_HUMAN	tr|A0A087WY00|A0A087WY00_HUMAN Unconventional myosin-Va OS=Homo sapiens OX=9606 GN=MYO5A PE=1 SV=1;tr|G3V394|G3V394_HUMAN Unconventional myosin-Va OS=Homo sapiens OX=9606 GN=MYO5A PE=1 SV=1;tr|F8WE88|F8WE88_HUMAN Unconventional myosin-Va OS=Homo sapiens OX	Color2 [DarkGray]	1	4					18.1359	17.452	18.6299	18.9373	19.1122	17.2397
	0.199604	-0.234678	tr|A0A494C128|A0A494C128_HUMAN;sp|O00567|NOP56_HUMAN;tr|H0YDU4|H0YDU4_HUMAN;tr|H0Y653|H0Y653_HUMAN	tr|A0A494C128|A0A494C128_HUMAN Nucleolar protein 56 OS=Homo sapiens OX=9606 GN=NOP56 PE=1 SV=1;sp|O00567|NOP56_HUMAN Nucleolar protein 56 OS=Homo sapiens OX=9606 GN=NOP56 PE=1 SV=4;tr|H0YDU4|H0YDU4_HUMAN Nucleolar protein 56 (Fragment) OS=Homo sapiens OX=9	Color2 [DarkGray]	1	4					21.929	21.2571	20.7668	21.8245	21.8841	20.9484
	0.196769	0.25678	sp|Q14165|MLEC_HUMAN;tr|F5H1S8|F5H1S8_HUMAN;tr|H0YG07|H0YG07_HUMAN	sp|Q14165|MLEC_HUMAN Malectin OS=Homo sapiens OX=9606 GN=MLEC PE=1 SV=1;tr|F5H1S8|F5H1S8_HUMAN Malectin (Fragment) OS=Homo sapiens OX=9606 GN=MLEC PE=1 SV=1;tr|H0YG07|H0YG07_HUMAN Malectin (Fragment) OS=Homo sapiens OX=9606 GN=MLEC PE=1 SV=1	Color2 [DarkGray]	1	4					23.7141	23.1854	22.9506	23.0569	23.7868	22.236
	0.196006	0.284204	sp|P09012|SNRPA_HUMAN;tr|M0R268|M0R268_HUMAN;tr|M0R221|M0R221_HUMAN;tr|M0R2B8|M0R2B8_HUMAN;tr|M0QZG7|M0QZG7_HUMAN;tr|M0QXK2|M0QXK2_HUMAN	sp|P09012|SNRPA_HUMAN U1 small nuclear ribonucleoprotein A OS=Homo sapiens OX=9606 GN=SNRPA PE=1 SV=3;tr|M0R268|M0R268_HUMAN U1 small nuclear ribonucleoprotein A (Fragment) OS=Homo sapiens OX=9606 GN=SNRPA PE=1 SV=1;tr|M0R221|M0R221_HUMAN U1 small nuclear	Color2 [DarkGray]	1	4					22.8518	22.1802	21.4995	22.0596	22.4826	21.1366
	0.195754	0.330175	sp|Q03135|CAV1_HUMAN;tr|C9JKI3|C9JKI3_HUMAN;tr|E9PCT5|E9PCT5_HUMAN	sp|Q03135|CAV1_HUMAN Caveolin-1 OS=Homo sapiens OX=9606 GN=CAV1 PE=1 SV=4;tr|C9JKI3|C9JKI3_HUMAN Caveolin (Fragment) OS=Homo sapiens OX=9606 GN=CAV1 PE=1 SV=1;tr|E9PCT5|E9PCT5_HUMAN Caveolin OS=Homo sapiens OX=9606 GN=CAV1 PE=1 SV=1	Color2 [DarkGray]	1	4					20.802	20.7126	20.2225	20.3874	21.2508	19.1083
	0.195619	-0.226199	tr|A0A087WUK2|A0A087WUK2_HUMAN;sp|O14979|HNRDL_HUMAN	tr|A0A087WUK2|A0A087WUK2_HUMAN Heterogeneous nuclear ribonucleoprotein D-like OS=Homo sapiens OX=9606 GN=HNRNPDL PE=1 SV=1;sp|O14979|HNRDL_HUMAN Heterogeneous nuclear ribonucleoprotein D-like OS=Homo sapiens OX=9606 GN=HNRNPDL PE=1 SV=3	Color2 [DarkGray]	1	4					22.8505	22.1389	22.1061	22.6266	23.2171	21.9303
	0.195121	0.64344	tr|Q5JRI1|Q5JRI1_HUMAN;sp|O75494|SRS10_HUMAN	tr|Q5JRI1|Q5JRI1_HUMAN Serine/arginine-rich-splicing factor 10 OS=Homo sapiens OX=9606 GN=SRSF10 PE=1 SV=1;sp|O75494|SRS10_HUMAN Serine/arginine-rich splicing factor 10 OS=Homo sapiens OX=9606 GN=SRSF10 PE=1 SV=1	Color2 [DarkGray]	1	4					21.0409	20.0336	20.6895	21.6692	20.6047	17.5598
	0.194182	-0.32123	sp|P67936|TPM4_HUMAN;tr|A0A2R8Y5V9|A0A2R8Y5V9_HUMAN;tr|A0A2R8YGX3|A0A2R8YGX3_HUMAN;tr|A0A2R8YH90|A0A2R8YH90_HUMAN;tr|A0A2R8YE05|A0A2R8YE05_HUMAN;tr|K7ENT6|K7ENT6_HUMAN;tr|A0A2R8YEU4|A0A2R8YEU4_HUMAN	sp|P67936|TPM4_HUMAN Tropomyosin alpha-4 chain OS=Homo sapiens OX=9606 GN=TPM4 PE=1 SV=3;tr|A0A2R8Y5V9|A0A2R8Y5V9_HUMAN Tropomyosin alpha-4 chain OS=Homo sapiens OX=9606 GN=TPM4 PE=1 SV=1;tr|A0A2R8YGX3|A0A2R8YGX3_HUMAN Tropomyosin alpha-4 chain OS=Homo sap	Color2 [DarkGray]	1	4					18.4125	18.6871	19.4145	18.7598	20.2652	18.4527
	0.193914	-1.03858	sp|O00767|ACOD_HUMAN	sp|O00767|ACOD_HUMAN Acyl-CoA desaturase OS=Homo sapiens OX=9606 GN=SCD PE=1 SV=2	Color2 [DarkGray]	1	4					18.3809	13.9436	14.5692	17.736	18.5961	13.6774
	0.19189	-0.175645	sp|P12956|XRCC6_HUMAN;tr|B1AHC9|B1AHC9_HUMAN	sp|P12956|XRCC6_HUMAN X-ray repair cross-complementing protein 6 OS=Homo sapiens OX=9606 GN=XRCC6 PE=1 SV=2;tr|B1AHC9|B1AHC9_HUMAN X-ray repair cross-complementing protein 6 OS=Homo sapiens OX=9606 GN=XRCC6 PE=1 SV=1	Color2 [DarkGray]	1	4					22.7714	22.1689	21.9087	22.7471	22.6474	21.9815
	0.190267	0.13659	tr|K7ERI7|K7ERI7_HUMAN;sp|P35268|RL22_HUMAN;tr|K7EMH1|K7EMH1_HUMAN;tr|K7EP65|K7EP65_HUMAN;tr|K7EKS7|K7EKS7_HUMAN;tr|K7ELC4|K7ELC4_HUMAN;tr|K7EJT5|K7EJT5_HUMAN	tr|K7ERI7|K7ERI7_HUMAN 60S ribosomal protein L22 OS=Homo sapiens OX=9606 GN=RPL22 PE=1 SV=1;sp|P35268|RL22_HUMAN 60S ribosomal protein L22 OS=Homo sapiens OX=9606 GN=RPL22 PE=1 SV=2;tr|K7EMH1|K7EMH1_HUMAN 60S ribosomal protein L22 (Fragment) OS=Homo sapien	Color2 [DarkGray]	1	4					26.9051	26.1014	26.1584	26.393	26.2835	26.0786
	0.189919	0.15738	sp|P49207|RL34_HUMAN	sp|P49207|RL34_HUMAN 60S ribosomal protein L34 OS=Homo sapiens OX=9606 GN=RPL34 PE=1 SV=3	Color2 [DarkGray]	1	4					24.7658	23.8687	24.0024	24.3419	23.9875	23.8354
	0.189731	-0.35073	sp|Q9BQG0|MBB1A_HUMAN;tr|I3L1L3|I3L1L3_HUMAN	sp|Q9BQG0|MBB1A_HUMAN Myb-binding protein 1A OS=Homo sapiens OX=9606 GN=MYBBP1A PE=1 SV=2;tr|I3L1L3|I3L1L3_HUMAN Myb-binding protein 1A (Fragment) OS=Homo sapiens OX=9606 GN=MYBBP1A PE=1 SV=1	Color2 [DarkGray]	1	4					18.0793	16.508	17.9723	17.9892	18.6599	16.9627
	0.189462	1.25841	tr|F8WBR5|F8WBR5_HUMAN;tr|M0QZ52|M0QZ52_HUMAN;tr|G3V479|G3V479_HUMAN;sp|P0DP25|CALM3_HUMAN;sp|P0DP24|CALM2_HUMAN;sp|P0DP23|CALM1_HUMAN;tr|H0Y7A7|H0Y7A7_HUMAN	tr|F8WBR5|F8WBR5_HUMAN Calmodulin-2 OS=Homo sapiens OX=9606 GN=CALM2 PE=1 SV=1;tr|M0QZ52|M0QZ52_HUMAN Calmodulin 3 (Phosphorylase kinase, delta), isoform CRA_d OS=Homo sapiens OX=9606 GN=CALM1 PE=1 SV=1;tr|G3V479|G3V479_HUMAN Calmodulin-1 OS=Homo sapiens O	Color2 [DarkGray]	1	4					18.9027	14.0651	19.2493	14.4226	14.0523	19.9671
	0.188275	-0.248624	sp|Q92734|TFG_HUMAN;tr|C9JUE0|C9JUE0_HUMAN;tr|C9JJP5|C9JJP5_HUMAN;tr|C9JTY3|C9JTY3_HUMAN	sp|Q92734|TFG_HUMAN Protein TFG OS=Homo sapiens OX=9606 GN=TFG PE=1 SV=2;tr|C9JUE0|C9JUE0_HUMAN Protein TFG (Fragment) OS=Homo sapiens OX=9606 GN=TFG PE=1 SV=1;tr|C9JJP5|C9JJP5_HUMAN Protein TFG (Fragment) OS=Homo sapiens OX=9606 GN=TFG PE=1 SV=1;tr|C9JTY3	Color2 [DarkGray]	1	4					19.92	21.2669	19.7266	20.3119	20.8043	20.5432
	0.187947	0.331408	sp|P37108|SRP14_HUMAN;tr|H0YLA2|H0YLA2_HUMAN	sp|P37108|SRP14_HUMAN Signal recognition particle 14 kDa protein OS=Homo sapiens OX=9606 GN=SRP14 PE=1 SV=2;tr|H0YLA2|H0YLA2_HUMAN Signal recognition particle 14 kDa protein OS=Homo sapiens OX=9606 GN=SRP14 PE=1 SV=1	Color2 [DarkGray]	1	4					20.6987	21.2698	20.174	20.7545	21.1762	19.2176
	0.187603	0.335936	sp|Q14669|TRIPC_HUMAN	sp|Q14669|TRIPC_HUMAN E3 ubiquitin-protein ligase TRIP12 OS=Homo sapiens OX=9606 GN=TRIP12 PE=1 SV=1	Color2 [DarkGray]	1	4					14.9819	14.5137	14.4178	14.2326	15.4812	13.1918
	0.183658	-0.983673	sp|P04040|CATA_HUMAN	sp|P04040|CATA_HUMAN Catalase OS=Homo sapiens OX=9606 GN=CAT PE=1 SV=3	Color2 [DarkGray]	1	4					15.7703	18.9581	18.0262	14.9697	20.0401	20.6957
	0.183626	0.322675	sp|Q15397|PUM3_HUMAN	sp|Q15397|PUM3_HUMAN Pumilio homolog 3 OS=Homo sapiens OX=9606 GN=PUM3 PE=1 SV=3	Color2 [DarkGray]	1	4					18.3384	17.7504	17.7042	17.4929	18.7666	16.5655
	0.183188	0.449773	sp|P22570|ADRO_HUMAN;tr|A0A0A0MTN9|A0A0A0MTN9_HUMAN;tr|J3QQX3|J3QQX3_HUMAN;tr|A0A0A0MTR6|A0A0A0MTR6_HUMAN;tr|A0A0C4DFN8|A0A0C4DFN8_HUMAN;tr|A0A0A0MSZ4|A0A0A0MSZ4_HUMAN;tr|A0A0A0MT64|A0A0A0MT64_HUMAN;tr|A0A0C4DGN7|A0A0C4DGN7_HUMAN	sp|P22570|ADRO_HUMAN NADPH:adrenodoxin oxidoreductase, mitochondrial OS=Homo sapiens OX=9606 GN=FDXR PE=1 SV=3;tr|A0A0A0MTN9|A0A0A0MTN9_HUMAN NADPH:adrenodoxin oxidoreductase, mitochondrial OS=Homo sapiens OX=9606 GN=FDXR PE=1 SV=1;tr|J3QQX3|J3QQX3_HUMAN N	Color2 [DarkGray]	1	4					16.8748	13.9504	16.3961	15.4198	14.834	15.6182
	0.183132	-0.46567	tr|H0YIB4|H0YIB4_HUMAN;sp|Q13242|SRSF9_HUMAN;tr|S4R3G0|S4R3G0_HUMAN	tr|H0YIB4|H0YIB4_HUMAN Serine/arginine-rich-splicing factor 9 (Fragment) OS=Homo sapiens OX=9606 GN=SRSF9 PE=1 SV=8;sp|Q13242|SRSF9_HUMAN Serine/arginine-rich splicing factor 9 OS=Homo sapiens OX=9606 GN=SRSF9 PE=1 SV=1;tr|S4R3G0|S4R3G0_HUMAN Serine/argini	Color2 [DarkGray]	1	4					21.1036	18.5544	21.1305	19.9725	21.553	20.66
	0.183091	0.487226	sp|P48681|NEST_HUMAN	sp|P48681|NEST_HUMAN Nestin OS=Homo sapiens OX=9606 GN=NES PE=1 SV=2	Color2 [DarkGray]	1	4					16.4206	13.6031	16.2946	15.6748	14.1901	14.9918
	0.180775	-0.202789	tr|H0YA96|H0YA96_HUMAN;tr|H0Y8G5|H0Y8G5_HUMAN;sp|Q14103|HNRPD_HUMAN;tr|D6RAF8|D6RAF8_HUMAN;tr|D6RF44|D6RF44_HUMAN;tr|D6RBQ9|D6RBQ9_HUMAN	tr|H0YA96|H0YA96_HUMAN Heterogeneous nuclear ribonucleoprotein D0 (Fragment) OS=Homo sapiens OX=9606 GN=HNRNPD PE=1 SV=1;tr|H0Y8G5|H0Y8G5_HUMAN Heterogeneous nuclear ribonucleoprotein D0 (Fragment) OS=Homo sapiens OX=9606 GN=HNRNPD PE=1 SV=8;sp|Q14103|HNRP	Color2 [DarkGray]	1	4					24.5869	23.8745	23.7781	24.0401	24.9582	23.8495
	0.180504	0.409704	sp|O43242|PSMD3_HUMAN	sp|O43242|PSMD3_HUMAN 26S proteasome non-ATPase regulatory subunit 3 OS=Homo sapiens OX=9606 GN=PSMD3 PE=1 SV=2	Color2 [DarkGray]	1	4					21.9468	19.5856	19.978	20.7973	20.2568	19.2271
	0.178636	0.154115	sp|P05783|K1C18_HUMAN;tr|F8VZY9|F8VZY9_HUMAN	sp|P05783|K1C18_HUMAN Keratin, type I cytoskeletal 18 OS=Homo sapiens OX=9606 GN=KRT18 PE=1 SV=2;tr|F8VZY9|F8VZY9_HUMAN Keratin, type I cytoskeletal 18 OS=Homo sapiens OX=9606 GN=KRT18 PE=1 SV=1	Color2 [DarkGray]	1	4					24.6835	24.0277	23.8887	24.2016	24.3202	23.6157
	0.176158	-0.426973	sp|P61106|RAB14_HUMAN;tr|X6RFL8|X6RFL8_HUMAN	sp|P61106|RAB14_HUMAN Ras-related protein Rab-14 OS=Homo sapiens OX=9606 GN=RAB14 PE=1 SV=4;tr|X6RFL8|X6RFL8_HUMAN Ras-related protein Rab-14 (Fragment) OS=Homo sapiens OX=9606 GN=RAB14 PE=1 SV=1	Color2 [DarkGray]	1	4					19.1284	20.3106	18.3696	19.8635	20.8617	18.3644
	0.175724	0.558386	sp|P51149|RAB7A_HUMAN;tr|C9J4S4|C9J4S4_HUMAN;tr|C9J4V0|C9J4V0_HUMAN;tr|C9J592|C9J592_HUMAN;tr|C9J8S3|C9J8S3_HUMAN;tr|C9J7D1|C9J7D1_HUMAN;tr|C9IZZ0|C9IZZ0_HUMAN	sp|P51149|RAB7A_HUMAN Ras-related protein Rab-7a OS=Homo sapiens OX=9606 GN=RAB7A PE=1 SV=1;tr|C9J4S4|C9J4S4_HUMAN Ras-related protein Rab-7a OS=Homo sapiens OX=9606 GN=RAB7A PE=1 SV=1;tr|C9J4V0|C9J4V0_HUMAN Ras-related protein Rab-7a OS=Homo sapiens OX=96	Color2 [DarkGray]	1	4					19.9523	19.1828	16.541	16.8722	19.0134	18.1154
	0.173921	0.602854	tr|K7EMQ8|K7EMQ8_HUMAN;tr|A0A2R8Y765|A0A2R8Y765_HUMAN;tr|J3QKS7|J3QKS7_HUMAN;tr|A0A2R8Y7U4|A0A2R8Y7U4_HUMAN;tr|A0A2U3TZQ7|A0A2U3TZQ7_HUMAN;tr|A0A2R8Y7I9|A0A2R8Y7I9_HUMAN;tr|A0A2R8Y4T4|A0A2R8Y4T4_HUMAN;tr|A0A2R8YES3|A0A2R8YES3_HUMAN;tr|A0A2R8Y855|A0A2R8Y855_HUMAN;tr|B4DGM3|B4DGM3_HUMAN;sp|Q969G3|SMCE1_HUMAN;tr|H7C048|H7C048_HUMAN;tr|J3QR61|J3QR61_HUMAN	tr|K7EMQ8|K7EMQ8_HUMAN SWI/SNF-related matrix-associated actin-dependent regulator of chromatin subfamily E member 1 (Fragment) OS=Homo sapiens OX=9606 GN=SMARCE1 PE=1 SV=1;tr|A0A2R8Y765|A0A2R8Y765_HUMAN SWI/SNF-related matrix-associated actin-dependent re	Color2 [DarkGray]	1	4					14.9783	17.7071	15.3484	15.7796	16.9194	13.5262
	0.173899	0.12565	sp|Q9UKV8|AGO2_HUMAN;tr|Q5TA58|Q5TA58_HUMAN;sp|Q9UL18|AGO1_HUMAN	sp|Q9UKV8|AGO2_HUMAN Protein argonaute-2 OS=Homo sapiens OX=9606 GN=AGO2 PE=1 SV=3;tr|Q5TA58|Q5TA58_HUMAN Protein argonaute-1 OS=Homo sapiens OX=9606 GN=AGO1 PE=1 SV=1;sp|Q9UL18|AGO1_HUMAN Protein argonaute-1 OS=Homo sapiens OX=9606 GN=AGO1 PE=1 SV=3	Color2 [DarkGray]	1	4					16.1646	15.982	15.5977	16.1208	15.8652	15.3813
	0.173549	0.211263	sp|P49411|EFTU_HUMAN	sp|P49411|EFTU_HUMAN Elongation factor Tu, mitochondrial OS=Homo sapiens OX=9606 GN=TUFM PE=1 SV=2	Color2 [DarkGray]	1	4					21.9077	21.64	21.3163	21.6946	21.9673	20.5683
	0.173399	-0.150078	sp|P09651|ROA1_HUMAN;tr|F8W6I7|F8W6I7_HUMAN;tr|F8VTQ5|F8VTQ5_HUMAN;tr|F8VZ49|F8VZ49_HUMAN;sp|Q32P51|RA1L2_HUMAN;tr|A0A2R8Y4L2|A0A2R8Y4L2_HUMAN	sp|P09651|ROA1_HUMAN Heterogeneous nuclear ribonucleoprotein A1 OS=Homo sapiens OX=9606 GN=HNRNPA1 PE=1 SV=5;tr|F8W6I7|F8W6I7_HUMAN Heterogeneous nuclear ribonucleoprotein A1 OS=Homo sapiens OX=9606 GN=HNRNPA1 PE=1 SV=2;tr|F8VTQ5|F8VTQ5_HUMAN Heterogeneous	Color2 [DarkGray]	1	4					25.8797	25.5739	25.2556	25.7403	26.1835	25.2356
	0.170163	-0.359952	sp|O15144|ARPC2_HUMAN	sp|O15144|ARPC2_HUMAN Actin-related protein 2/3 complex subunit 2 OS=Homo sapiens OX=9606 GN=ARPC2 PE=1 SV=1	Color2 [DarkGray]	1	4					20.2155	19.8808	20.2975	20.8377	21.6515	18.9845
	0.168708	0.666978	sp|P55209|NP1L1_HUMAN;tr|F8W020|F8W020_HUMAN;tr|H0YIV4|H0YIV4_HUMAN;tr|F5H4R6|F5H4R6_HUMAN;tr|F8W0J6|F8W0J6_HUMAN;tr|B7Z9C2|B7Z9C2_HUMAN;tr|F8VV59|F8VV59_HUMAN;tr|F8VY35|F8VY35_HUMAN;tr|F8VUX1|F8VUX1_HUMAN;tr|F8VXI6|F8VXI6_HUMAN;tr|F8VRJ2|F8VRJ2_HUMAN;tr|F8W118|F8W118_HUMAN;tr|H0YHC3|H0YHC3_HUMAN;tr|C9J6D1|C9J6D1_HUMAN;tr|H0YH88|H0YH88_HUMAN;tr|E9PKT8|E9PKT8_HUMAN;tr|C9JZI7|C9JZI7_HUMAN;tr|F8VVB5…	sp|P55209|NP1L1_HUMAN Nucleosome assembly protein 1-like 1 OS=Homo sapiens OX=9606 GN=NAP1L1 PE=1 SV=1;tr|F8W020|F8W020_HUMAN Nucleosome assembly protein 1-like 1 (Fragment) OS=Homo sapiens OX=9606 GN=NAP1L1 PE=1 SV=1;tr|H0YIV4|H0YIV4_HUMAN Nucleosome asse	Color2 [DarkGray]	1	4					14.0682	17.7906	16.22	14.5231	17.4104	14.1445
	0.168316	-0.207522	sp|P59998|ARPC4_HUMAN;tr|F8WCF6|F8WCF6_HUMAN;tr|F8WDD7|F8WDD7_HUMAN;tr|A0A0A6YYG9|A0A0A6YYG9_HUMAN;tr|H7C0A3|H7C0A3_HUMAN	sp|P59998|ARPC4_HUMAN Actin-related protein 2/3 complex subunit 4 OS=Homo sapiens OX=9606 GN=ARPC4 PE=1 SV=3;tr|F8WCF6|F8WCF6_HUMAN Actin-related protein 2/3 complex subunit 4 OS=Homo sapiens OX=9606 GN=ARPC4-TTLL3 PE=3 SV=1;tr|F8WDD7|F8WDD7_HUMAN Actin-re	Color2 [DarkGray]	1	4					22.08	22.5334	22.1073	22.7517	23.0138	21.5776
	0.167427	0.248831	sp|Q14692|BMS1_HUMAN	sp|Q14692|BMS1_HUMAN Ribosome biogenesis protein BMS1 homolog OS=Homo sapiens OX=9606 GN=BMS1 PE=1 SV=1	Color2 [DarkGray]	1	4					16.976	16.7207	15.5073	16.2016	16.6983	15.5576
	0.16737	0.587521	sp|Q14152|EIF3A_HUMAN	sp|Q14152|EIF3A_HUMAN Eukaryotic translation initiation factor 3 subunit A OS=Homo sapiens OX=9606 GN=EIF3A PE=1 SV=1	Color2 [DarkGray]	1	4					17.8226	17.1649	15.7806	17.8424	17.1529	14.0102
	0.167319	0.201806	sp|Q9H490|PIGU_HUMAN	sp|Q9H490|PIGU_HUMAN Phosphatidylinositol glycan anchor biosynthesis class U protein OS=Homo sapiens OX=9606 GN=PIGU PE=1 SV=3	Color2 [DarkGray]	1	4					18.6351	17.9948	17.4556	17.7423	18.3855	17.3523
	0.167295	0.163221	sp|P61019|RAB2A_HUMAN;tr|A0A3B3ITL1|A0A3B3ITL1_HUMAN;sp|Q8WUD1|RAB2B_HUMAN;tr|E9PKL7|E9PKL7_HUMAN	sp|P61019|RAB2A_HUMAN Ras-related protein Rab-2A OS=Homo sapiens OX=9606 GN=RAB2A PE=1 SV=1;tr|A0A3B3ITL1|A0A3B3ITL1_HUMAN Ras-related protein Rab-2B OS=Homo sapiens OX=9606 GN=RAB2B PE=1 SV=1;sp|Q8WUD1|RAB2B_HUMAN Ras-related protein Rab-2B OS=Homo sapien	Color2 [DarkGray]	1	4					21.5465	20.5489	20.6863	20.714	21.1237	20.4543
	0.166812	-0.178281	sp|P07910|HNRPC_HUMAN;tr|G3V4W0|G3V4W0_HUMAN;tr|G3V2Q1|G3V2Q1_HUMAN;tr|G3V4C1|G3V4C1_HUMAN;tr|B2R5W2|B2R5W2_HUMAN;tr|B4DY08|B4DY08_HUMAN;tr|G3V576|G3V576_HUMAN;tr|G3V555|G3V555_HUMAN;tr|G3V575|G3V575_HUMAN;tr|B4DSU6|B4DSU6_HUMAN;tr|G3V251|G3V251_HUMAN;tr|G3V3K6|G3V3K6_HUMAN;tr|G3V5X6|G3V5X6_HUMAN;tr|A0A0G2JNQ3|A0A0G2JNQ3_HUMAN;tr|A0A0G2JPF8|A0A0G2JPF8_HUMAN;sp|B2RXH8|HNRC2_HUMAN;sp|P0DMR1|HNRC4_H…	sp|P07910|HNRPC_HUMAN Heterogeneous nuclear ribonucleoproteins C1/C2 OS=Homo sapiens OX=9606 GN=HNRNPC PE=1 SV=4;tr|G3V4W0|G3V4W0_HUMAN Heterogeneous nuclear ribonucleoproteins C1/C2 (Fragment) OS=Homo sapiens OX=9606 GN=HNRNPC PE=1 SV=1;tr|G3V2Q1|G3V2Q1_H	Color2 [DarkGray]	1	4					25.9064	26.1019	25.4774	26.4794	26.2372	25.304
	0.166165	1.00807	tr|E9PJL7|E9PJL7_HUMAN;tr|E9PRA8|E9PRA8_HUMAN;tr|E9PR44|E9PR44_HUMAN;sp|P02511|CRYAB_HUMAN;tr|E9PNH7|E9PNH7_HUMAN;tr|A0A024R3B9|A0A024R3B9_HUMAN	tr|E9PJL7|E9PJL7_HUMAN Alpha-crystallin B chain (Fragment) OS=Homo sapiens OX=9606 GN=CRYAB PE=1 SV=8;tr|E9PRA8|E9PRA8_HUMAN Alpha-crystallin B chain OS=Homo sapiens OX=9606 GN=CRYAB PE=1 SV=1;tr|E9PR44|E9PR44_HUMAN Alpha-crystallin B chain (Fragment) OS=H	Color2 [DarkGray]	1	4					19.0916	20.6235	18.4336	20.6086	20.5258	13.99
	0.165772	0.196022	tr|B7Z6D5|B7Z6D5_HUMAN;sp|Q96GQ7|DDX27_HUMAN	tr|B7Z6D5|B7Z6D5_HUMAN Probable ATP-dependent RNA helicase DDX27 OS=Homo sapiens OX=9606 GN=DDX27 PE=1 SV=1;sp|Q96GQ7|DDX27_HUMAN Probable ATP-dependent RNA helicase DDX27 OS=Homo sapiens OX=9606 GN=DDX27 PE=1 SV=2	Color2 [DarkGray]	1	4					21.0689	20.4637	20.469	20.9174	20.8183	19.6778
	0.165618	-0.740104	sp|P12273|PIP_HUMAN	sp|P12273|PIP_HUMAN Prolactin-inducible protein OS=Homo sapiens OX=9606 GN=PIP PE=1 SV=1	Color2 [DarkGray]	1	4					18.8285	20.4665	15.3683	17.6459	20.2757	18.962
	0.165478	-1.13542	sp|P04259|K2C6B_HUMAN	sp|P04259|K2C6B_HUMAN Keratin, type II cytoskeletal 6B OS=Homo sapiens OX=9606 GN=KRT6B PE=1 SV=5	Color2 [DarkGray]	1	4					15.3454	19.5857	14.5248	19.0926	13.5619	20.2076
	0.165278	0.0467224	sp|Q96HS1|PGAM5_HUMAN	sp|Q96HS1|PGAM5_HUMAN Serine/threonine-protein phosphatase PGAM5, mitochondrial OS=Homo sapiens OX=9606 GN=PGAM5 PE=1 SV=2	Color2 [DarkGray]	1	4					20.0391	19.7223	20.0207	19.886	19.9268	19.8292
	0.16484	0.138645	sp|P07814|SYEP_HUMAN;tr|V9GYZ6|V9GYZ6_HUMAN	sp|P07814|SYEP_HUMAN Bifunctional glutamate/proline--tRNA ligase OS=Homo sapiens OX=9606 GN=EPRS PE=1 SV=5;tr|V9GYZ6|V9GYZ6_HUMAN Bifunctional glutamate/proline--tRNA ligase (Fragment) OS=Homo sapiens OX=9606 GN=EPRS PE=1 SV=1	Color2 [DarkGray]	1	4					20.1685	19.7046	19.5728	19.6373	20.1457	19.2471
	0.164691	0.13653	sp|P51991|ROA3_HUMAN	sp|P51991|ROA3_HUMAN Heterogeneous nuclear ribonucleoprotein A3 OS=Homo sapiens OX=9606 GN=HNRNPA3 PE=1 SV=2	Color2 [DarkGray]	1	4					25.431	25.5739	25.1108	25.1792	25.7469	24.7801
	0.163527	1.38076	sp|P43358|MAGA4_HUMAN	sp|P43358|MAGA4_HUMAN Melanoma-associated antigen 4 OS=Homo sapiens OX=9606 GN=MAGEA4 PE=1 SV=2	Color2 [DarkGray]	1	4					24.0182	16.7142	13.7847	17.2835	18.0678	15.0236
	0.162317	-0.590957	tr|A0A087WYB4|A0A087WYB4_HUMAN;sp|Q9UJZ1|STML2_HUMAN	tr|A0A087WYB4|A0A087WYB4_HUMAN Stomatin-like protein 2, mitochondrial OS=Homo sapiens OX=9606 GN=STOML2 PE=1 SV=1;sp|Q9UJZ1|STML2_HUMAN Stomatin-like protein 2, mitochondrial OS=Homo sapiens OX=9606 GN=STOML2 PE=1 SV=1	Color2 [DarkGray]	1	4					18.0439	14.7471	17.7265	18.0355	18.5546	15.7003
	0.16072	-0.341154	sp|Q9BRT6|LLPH_HUMAN	sp|Q9BRT6|LLPH_HUMAN Protein LLP homolog OS=Homo sapiens OX=9606 GN=LLPH PE=1 SV=1	Color2 [DarkGray]	1	4					20.5401	20.5722	20.037	19.9205	22.28	19.9722
	0.160199	-0.29346	sp|Q93077|H2A1C_HUMAN;sp|Q7L7L0|H2A3_HUMAN;sp|P04908|H2A1B_HUMAN;tr|A0A3B3IS11|A0A3B3IS11_HUMAN;sp|Q96QV6|H2A1A_HUMAN	sp|Q93077|H2A1C_HUMAN Histone H2A type 1-C OS=Homo sapiens OX=9606 GN=HIST1H2AC PE=1 SV=3;sp|Q7L7L0|H2A3_HUMAN Histone H2A type 3 OS=Homo sapiens OX=9606 GN=HIST3H2A PE=1 SV=3;sp|P04908|H2A1B_HUMAN Histone H2A type 1-B/E OS=Homo sapiens OX=9606 GN=HIST1H2A	Color2 [DarkGray]	1	4					24.5148	23.3651	23.1976	24.6227	24.4423	22.8928
	0.159899	-0.172151	tr|A0A087WWU8|A0A087WWU8_HUMAN;tr|D6R904|D6R904_HUMAN	tr|A0A087WWU8|A0A087WWU8_HUMAN Tropomyosin alpha-3 chain OS=Homo sapiens OX=9606 GN=TPM3 PE=1 SV=1;tr|D6R904|D6R904_HUMAN Tropomyosin alpha-3 chain OS=Homo sapiens OX=9606 GN=TPM3 PE=1 SV=1	Color2 [DarkGray]	1	4					22.069	22.2243	22.3963	22.7729	22.8165	21.6167
	0.159833	0.489959	sp|Q13206|DDX10_HUMAN;tr|A0A3B3ISR7|A0A3B3ISR7_HUMAN;tr|E9PIF2|E9PIF2_HUMAN	sp|Q13206|DDX10_HUMAN Probable ATP-dependent RNA helicase DDX10 OS=Homo sapiens OX=9606 GN=DDX10 PE=1 SV=2;tr|A0A3B3ISR7|A0A3B3ISR7_HUMAN RNA helicase OS=Homo sapiens OX=9606 GN=DDX10 PE=1 SV=1;tr|E9PIF2|E9PIF2_HUMAN RNA helicase OS=Homo sapiens OX=9606 GN	Color2 [DarkGray]	1	4					16.7184	13.2942	16.2862	14.7399	15.7243	14.3647
	0.159284	0.235949	tr|F8WCJ1|F8WCJ1_HUMAN;tr|C9J7B5|C9J7B5_HUMAN;tr|C9J4W5|C9J4W5_HUMAN;tr|I3L397|I3L397_HUMAN;sp|Q9GZV4|IF5A2_HUMAN;sp|Q6IS14|IF5AL_HUMAN;sp|P63241|IF5A1_HUMAN;tr|I3L504|I3L504_HUMAN	tr|F8WCJ1|F8WCJ1_HUMAN Eukaryotic translation initiation factor 5A OS=Homo sapiens OX=9606 GN=EIF5A2 PE=1 SV=1;tr|C9J7B5|C9J7B5_HUMAN Eukaryotic translation initiation factor 5A OS=Homo sapiens OX=9606 GN=EIF5A2 PE=1 SV=1;tr|C9J4W5|C9J4W5_HUMAN Eukaryotic	Color2 [DarkGray]	1	4					17.5833	18.1947	17.4858	17.3271	18.4812	16.7477
	0.158185	0.489181	sp|Q8TED0|UTP15_HUMAN;tr|H0Y8P4|H0Y8P4_HUMAN	sp|Q8TED0|UTP15_HUMAN U3 small nucleolar RNA-associated protein 15 homolog OS=Homo sapiens OX=9606 GN=UTP15 PE=1 SV=3;tr|H0Y8P4|H0Y8P4_HUMAN U3 small nucleolar RNA-associated protein 15 homolog (Fragment) OS=Homo sapiens OX=9606 GN=UTP15 PE=1 SV=1	Color2 [DarkGray]	1	4					17.2895	13.8384	16.6284	15.3223	16.3003	14.6661
	0.157691	0.113022	sp|Q71DI3|H32_HUMAN;sp|P68431|H31_HUMAN;sp|Q16695|H31T_HUMAN;tr|K7EK07|K7EK07_HUMAN;sp|P84243|H33_HUMAN;tr|K7EMV3|K7EMV3_HUMAN;tr|B4DEB1|B4DEB1_HUMAN;sp|Q6NXT2|H3C_HUMAN;tr|K7ES00|K7ES00_HUMAN	sp|Q71DI3|H32_HUMAN Histone H3.2 OS=Homo sapiens OX=9606 GN=HIST2H3A PE=1 SV=3;sp|P68431|H31_HUMAN Histone H3.1 OS=Homo sapiens OX=9606 GN=HIST1H3A PE=1 SV=2;sp|Q16695|H31T_HUMAN Histone H3.1t OS=Homo sapiens OX=9606 GN=HIST3H3 PE=1 SV=3;tr|K7EK07|K7EK07_H	Color2 [DarkGray]	1	4					30.8952	30.849	30.6488	31.1858	30.3298	30.5383
	0.15735	-0.13884	sp|Q92522|H1X_HUMAN	sp|Q92522|H1X_HUMAN Histone H1x OS=Homo sapiens OX=9606 GN=H1FX PE=1 SV=1	Color2 [DarkGray]	1	4					24.9388	23.8721	24.2577	24.5641	24.6409	24.2801
	0.15726	-0.297158	tr|M0R3D6|M0R3D6_HUMAN;tr|M0R1A7|M0R1A7_HUMAN;tr|M0R117|M0R117_HUMAN;sp|Q02543|RL18A_HUMAN;tr|M0R0P7|M0R0P7_HUMAN	tr|M0R3D6|M0R3D6_HUMAN 60S ribosomal protein L18a (Fragment) OS=Homo sapiens OX=9606 GN=RPL18A PE=1 SV=1;tr|M0R1A7|M0R1A7_HUMAN 60S ribosomal protein L18a OS=Homo sapiens OX=9606 GN=RPL18A PE=1 SV=1;tr|M0R117|M0R117_HUMAN 60S ribosomal protein L18a OS=Homo	Color2 [DarkGray]	1	4					22.7222	21.9666	21.6696	22.7306	23.325	21.1944
	0.156817	0.392025	sp|Q9UBU9|NXF1_HUMAN;tr|B4E227|B4E227_HUMAN;tr|E9PIN3|E9PIN3_HUMAN	sp|Q9UBU9|NXF1_HUMAN Nuclear RNA export factor 1 OS=Homo sapiens OX=9606 GN=NXF1 PE=1 SV=1;tr|B4E227|B4E227_HUMAN cDNA FLJ61053, highly similar to Nuclear RNA export factor 1 OS=Homo sapiens OX=9606 GN=NXF1 PE=1 SV=1;tr|E9PIN3|E9PIN3_HUMAN Nuclear RNA expo	Color2 [DarkGray]	1	4					16.7362	17.3551	15.7747	17.2243	16.8526	14.6131
	0.156153	-0.284328	sp|Q02809|PLOD1_HUMAN	sp|Q02809|PLOD1_HUMAN Procollagen-lysine,2-oxoglutarate 5-dioxygenase 1 OS=Homo sapiens OX=9606 GN=PLOD1 PE=1 SV=2	Color2 [DarkGray]	1	4					18.3102	17.8504	17.0806	18.4158	18.7863	16.8921
	0.155712	0.407558	tr|D6RAA6|D6RAA6_HUMAN;sp|P57088|TMM33_HUMAN	tr|D6RAA6|D6RAA6_HUMAN Transmembrane protein 33 (Fragment) OS=Homo sapiens OX=9606 GN=TMEM33 PE=1 SV=1;sp|P57088|TMM33_HUMAN Transmembrane protein 33 OS=Homo sapiens OX=9606 GN=TMEM33 PE=1 SV=2	Color2 [DarkGray]	1	4					20.8879	21.1331	21.3878	21.0381	22.2305	18.9176
	0.155706	-0.160014	sp|O60783|RT14_HUMAN	sp|O60783|RT14_HUMAN 28S ribosomal protein S14, mitochondrial OS=Homo sapiens OX=9606 GN=MRPS14 PE=1 SV=1	Color2 [DarkGray]	1	4					18.9172	19.5756	18.6803	19.0548	19.7559	18.8425
	0.155644	-0.45161	tr|Q5SZR1|Q5SZR1_HUMAN;sp|Q9BYD2|RM09_HUMAN;tr|A0A1W2PPE5|A0A1W2PPE5_HUMAN;tr|A0A1W2PQB6|A0A1W2PQB6_HUMAN;tr|A0A1W2PS92|A0A1W2PS92_HUMAN	tr|Q5SZR1|Q5SZR1_HUMAN 39S ribosomal protein L9, mitochondrial OS=Homo sapiens OX=9606 GN=MRPL9 PE=1 SV=1;sp|Q9BYD2|RM09_HUMAN 39S ribosomal protein L9, mitochondrial OS=Homo sapiens OX=9606 GN=MRPL9 PE=1 SV=2;tr|A0A1W2PPE5|A0A1W2PPE5_HUMAN 39S ribosomal p	Color2 [DarkGray]	1	4					16.6528	15.2271	16.1527	17.4058	17.5225	14.4591
	0.15539	0.217738	tr|A0A0C4DGI3|A0A0C4DGI3_HUMAN;tr|B4DJV2|B4DJV2_HUMAN;sp|O75390|CISY_HUMAN;tr|H0YIC4|H0YIC4_HUMAN	tr|A0A0C4DGI3|A0A0C4DGI3_HUMAN Citrate synthase OS=Homo sapiens OX=9606 GN=CS PE=1 SV=1;tr|B4DJV2|B4DJV2_HUMAN Citrate synthase OS=Homo sapiens OX=9606 GN=CS PE=1 SV=1;sp|O75390|CISY_HUMAN Citrate synthase, mitochondrial OS=Homo sapiens OX=9606 GN=CS PE=1	Color2 [DarkGray]	1	4					20.0079	20.3538	19.1598	19.0386	20.3521	19.4776
	0.155322	0.130695	sp|Q9Y277|VDAC3_HUMAN;tr|E5RFP6|E5RFP6_HUMAN;tr|E5RJN6|E5RJN6_HUMAN;tr|E5RHZ6|E5RHZ6_HUMAN	sp|Q9Y277|VDAC3_HUMAN Voltage-dependent anion-selective channel protein 3 OS=Homo sapiens OX=9606 GN=VDAC3 PE=1 SV=1;tr|E5RFP6|E5RFP6_HUMAN Voltage-dependent anion-selective channel protein 3 OS=Homo sapiens OX=9606 GN=VDAC3 PE=1 SV=1;tr|E5RJN6|E5RJN6_HUMA	Color2 [DarkGray]	1	4					20.9108	21.0637	20.5634	20.7756	21.1634	20.2067
	0.153524	-0.402772	sp|Q71U36|TBA1A_HUMAN;tr|A0A1W2PQM2|A0A1W2PQM2_HUMAN	sp|Q71U36|TBA1A_HUMAN Tubulin alpha-1A chain OS=Homo sapiens OX=9606 GN=TUBA1A PE=1 SV=1;tr|A0A1W2PQM2|A0A1W2PQM2_HUMAN Tubulin alpha-1C chain OS=Homo sapiens OX=9606 GN=TUBA1C PE=1 SV=1	Color2 [DarkGray]	1	4					15.6589	16.7816	15.2609	16.2896	17.8137	14.8065
	0.153412	0.209957	sp|Q9NTK5|OLA1_HUMAN;tr|J3KQ32|J3KQ32_HUMAN	sp|Q9NTK5|OLA1_HUMAN Obg-like ATPase 1 OS=Homo sapiens OX=9606 GN=OLA1 PE=1 SV=2;tr|J3KQ32|J3KQ32_HUMAN Obg-like ATPase 1 OS=Homo sapiens OX=9606 GN=OLA1 PE=1 SV=1	Color2 [DarkGray]	1	4					21.9519	21.59	21.8487	21.0624	22.5863	21.112
	0.153027	-0.342261	sp|Q9Y625|GPC6_HUMAN	sp|Q9Y625|GPC6_HUMAN Glypican-6 OS=Homo sapiens OX=9606 GN=GPC6 PE=1 SV=1	Color2 [DarkGray]	1	4					15.532	16.6208	15.3811	17.4896	16.1385	14.9326
	0.153025	-0.228437	sp|Q92769|HDAC2_HUMAN	sp|Q92769|HDAC2_HUMAN Histone deacetylase 2 OS=Homo sapiens OX=9606 GN=HDAC2 PE=1 SV=2	Color2 [DarkGray]	1	4					19.0886	19.2763	18.3576	18.7949	20.0874	18.5254
	0.15283	0.302525	tr|D6RAN4|D6RAN4_HUMAN;sp|P32969|RL9_HUMAN;tr|A0A2R8Y5Y7|A0A2R8Y5Y7_HUMAN;tr|H0Y9R4|H0Y9R4_HUMAN;tr|E7ESE0|E7ESE0_HUMAN	tr|D6RAN4|D6RAN4_HUMAN 60S ribosomal protein L9 (Fragment) OS=Homo sapiens OX=9606 GN=RPL9 PE=1 SV=8;sp|P32969|RL9_HUMAN 60S ribosomal protein L9 OS=Homo sapiens OX=9606 GN=RPL9 PE=1 SV=1;tr|A0A2R8Y5Y7|A0A2R8Y5Y7_HUMAN 60S ribosomal protein L9 OS=Homo sapi	Color2 [DarkGray]	1	4					22.5504	23.3594	21.6859	22.4704	23.0552	21.1625
	0.150683	-1.16405	tr|E7ENN3|E7ENN3_HUMAN;tr|A0A0C4DG40|A0A0C4DG40_HUMAN;sp|Q8NF91|SYNE1_HUMAN	tr|E7ENN3|E7ENN3_HUMAN Nesprin-1 OS=Homo sapiens OX=9606 GN=SYNE1 PE=1 SV=2;tr|A0A0C4DG40|A0A0C4DG40_HUMAN Nesprin-1 OS=Homo sapiens OX=9606 GN=SYNE1 PE=1 SV=1;sp|Q8NF91|SYNE1_HUMAN Nesprin-1 OS=Homo sapiens OX=9606 GN=SYNE1 PE=1 SV=4	Color2 [DarkGray]	1	4					14.8351	14.3681	19.5573	16.0542	22.0059	14.1925
	0.150191	-1.21537	tr|Q6P2S0|Q6P2S0_HUMAN;tr|Q659G3|Q659G3_HUMAN;tr|E9PE20|E9PE20_HUMAN;sp|P49458|SRP09_HUMAN	tr|Q6P2S0|Q6P2S0_HUMAN SRP9 protein OS=Homo sapiens OX=9606 GN=SRP9 PE=1 SV=1;tr|Q659G3|Q659G3_HUMAN SRP9 protein OS=Homo sapiens OX=9606 GN=SRP9 PE=1 SV=1;tr|E9PE20|E9PE20_HUMAN Signal recognition particle 9 kDa protein OS=Homo sapiens OX=9606 GN=SRP9 PE=	Color2 [DarkGray]	1	4					20.3025	19.5445	12.7813	20.8294	20.3561	15.089
	0.148033	-0.196211	sp|Q96N66|MBOA7_HUMAN;tr|A9C4B8|A9C4B8_HUMAN	sp|Q96N66|MBOA7_HUMAN Lysophospholipid acyltransferase 7 OS=Homo sapiens OX=9606 GN=MBOAT7 PE=1 SV=2;tr|A9C4B8|A9C4B8_HUMAN Lysophospholipid acyltransferase 7 (Fragment) OS=Homo sapiens OX=9606 GN=MBOAT7 PE=1 SV=1	Color2 [DarkGray]	1	4					18.626	18.4583	18.7018	18.8973	19.5791	17.8983
	0.148004	0.196276	sp|P13010|XRCC5_HUMAN	sp|P13010|XRCC5_HUMAN X-ray repair cross-complementing protein 5 OS=Homo sapiens OX=9606 GN=XRCC5 PE=1 SV=3	Color2 [DarkGray]	1	4					22.0071	21.4147	21.1782	21.7429	21.7862	20.4822
	0.147213	0.169993	tr|C9JQV0|C9JQV0_HUMAN;sp|Q9BRJ6|CG050_HUMAN;tr|H7C0T1|H7C0T1_HUMAN;tr|H7C2R9|H7C2R9_HUMAN	tr|C9JQV0|C9JQV0_HUMAN Uncharacterized protein C7orf50 (Fragment) OS=Homo sapiens OX=9606 GN=C7orf50 PE=1 SV=1;sp|Q9BRJ6|CG050_HUMAN Uncharacterized protein C7orf50 OS=Homo sapiens OX=9606 GN=C7orf50 PE=1 SV=1;tr|H7C0T1|H7C0T1_HUMAN Uncharacterized protein	Color2 [DarkGray]	1	4					21.1591	21.511	21.0607	20.794	21.8759	20.5509
	0.147075	0.0996545	sp|P23246|SFPQ_HUMAN	sp|P23246|SFPQ_HUMAN Splicing factor, proline- and glutamine-rich OS=Homo sapiens OX=9606 GN=SFPQ PE=1 SV=2	Color2 [DarkGray]	1	4					22.5663	23.1708	22.515	22.5093	22.928	22.5157
	0.146943	0.080279	sp|P18077|RL35A_HUMAN;tr|C9K025|C9K025_HUMAN;tr|F8WBS5|F8WBS5_HUMAN;tr|F8WB72|F8WB72_HUMAN	sp|P18077|RL35A_HUMAN 60S ribosomal protein L35a OS=Homo sapiens OX=9606 GN=RPL35A PE=1 SV=2;tr|C9K025|C9K025_HUMAN 60S ribosomal protein L35a (Fragment) OS=Homo sapiens OX=9606 GN=RPL35A PE=1 SV=1;tr|F8WBS5|F8WBS5_HUMAN 60S ribosomal protein L35a OS=Homo	Color2 [DarkGray]	1	4					24.1483	24.5969	24.1181	24.4235	24.2298	23.9692
	0.14675	0.195984	sp|P14866|HNRPL_HUMAN;tr|M0QXS5|M0QXS5_HUMAN;tr|A0A3B3ITJ4|A0A3B3ITJ4_HUMAN	sp|P14866|HNRPL_HUMAN Heterogeneous nuclear ribonucleoprotein L OS=Homo sapiens OX=9606 GN=HNRNPL PE=1 SV=2;tr|M0QXS5|M0QXS5_HUMAN Heterogeneous nuclear ribonucleoprotein L (Fragment) OS=Homo sapiens OX=9606 GN=HNRNPL PE=1 SV=1;tr|A0A3B3ITJ4|A0A3B3ITJ4_HUM	Color2 [DarkGray]	1	4					24.3964	24.3832	24.1278	24.2706	24.8591	23.1896
	0.145628	0.319148	sp|P62195|PRS8_HUMAN;tr|J3QLH6|J3QLH6_HUMAN;tr|J3KRP2|J3KRP2_HUMAN;tr|J3QSA9|J3QSA9_HUMAN;tr|J3QQM1|J3QQM1_HUMAN;tr|J3QRW1|J3QRW1_HUMAN;tr|J3QSE0|J3QSE0_HUMAN	sp|P62195|PRS8_HUMAN 26S proteasome regulatory subunit 8 OS=Homo sapiens OX=9606 GN=PSMC5 PE=1 SV=1;tr|J3QLH6|J3QLH6_HUMAN 26S proteasome regulatory subunit 8 (Fragment) OS=Homo sapiens OX=9606 GN=PSMC5 PE=1 SV=1;tr|J3KRP2|J3KRP2_HUMAN 26S proteasome regul	Color2 [DarkGray]	1	4					19.4183	17.4144	18.593	17.1243	19.0923	18.2516
	0.145159	0.349007	sp|Q9H583|HEAT1_HUMAN;tr|Q5T3Q7|Q5T3Q7_HUMAN;tr|Q6P664|Q6P664_HUMAN	sp|Q9H583|HEAT1_HUMAN HEAT repeat-containing protein 1 OS=Homo sapiens OX=9606 GN=HEATR1 PE=1 SV=3;tr|Q5T3Q7|Q5T3Q7_HUMAN HEAT repeat-containing protein 1 OS=Homo sapiens OX=9606 GN=HEATR1 PE=1 SV=1;tr|Q6P664|Q6P664_HUMAN HEAT repeat-containing protein 1 O	Color2 [DarkGray]	1	4					16.2416	14.0889	15.3317	14.002	16.1176	14.4955
	0.144537	0.407955	sp|Q9UQ80|PA2G4_HUMAN;tr|F8VR77|F8VR77_HUMAN	sp|Q9UQ80|PA2G4_HUMAN Proliferation-associated protein 2G4 OS=Homo sapiens OX=9606 GN=PA2G4 PE=1 SV=3;tr|F8VR77|F8VR77_HUMAN Proliferation-associated protein 2G4 OS=Homo sapiens OX=9606 GN=PA2G4 PE=1 SV=1	Color2 [DarkGray]	1	4					19.607	19.0286	16.6141	17.9448	18.9188	17.1621
	0.143111	0.358522	tr|H0Y8R1|H0Y8R1_HUMAN;tr|F5H5I6|F5H5I6_HUMAN;tr|H0YAK1|H0YAK1_HUMAN;sp|Q12849|GRSF1_HUMAN	tr|H0Y8R1|H0Y8R1_HUMAN G-rich sequence factor 1 (Fragment) OS=Homo sapiens OX=9606 GN=GRSF1 PE=1 SV=1;tr|F5H5I6|F5H5I6_HUMAN G-rich sequence factor 1 OS=Homo sapiens OX=9606 GN=GRSF1 PE=1 SV=2;tr|H0YAK1|H0YAK1_HUMAN G-rich sequence factor 1 (Fragment) OS=H	Color2 [DarkGray]	1	4					19.6308	17.5018	17.239	17.4456	18.8159	17.0345
	0.141967	-0.496479	sp|Q9UL25|RAB21_HUMAN	sp|Q9UL25|RAB21_HUMAN Ras-related protein Rab-21 OS=Homo sapiens OX=9606 GN=RAB21 PE=1 SV=3	Color2 [DarkGray]	1	4					17.1218	16.512	13.5411	17.5019	15.2073	15.9551
	0.141337	0.121192	sp|P02452|CO1A1_HUMAN	sp|P02452|CO1A1_HUMAN Collagen alpha-1(I) chain OS=Homo sapiens OX=9606 GN=COL1A1 PE=1 SV=5	Color2 [DarkGray]	1	4					21.1527	20.7188	20.6319	20.8896	21.0741	20.1762
	0.139667	0.227946	sp|Q8WXX5|DNJC9_HUMAN	sp|Q8WXX5|DNJC9_HUMAN DnaJ homolog subfamily C member 9 OS=Homo sapiens OX=9606 GN=DNAJC9 PE=1 SV=1	Color2 [DarkGray]	1	4					20.1373	19.5199	18.5695	19.9466	18.9727	18.6235
	0.138847	0.0911522	sp|P62241|RS8_HUMAN;tr|Q5JR95|Q5JR95_HUMAN	sp|P62241|RS8_HUMAN 40S ribosomal protein S8 OS=Homo sapiens OX=9606 GN=RPS8 PE=1 SV=2;tr|Q5JR95|Q5JR95_HUMAN 40S ribosomal protein S8 OS=Homo sapiens OX=9606 GN=RPS8 PE=1 SV=1	Color2 [DarkGray]	1	4					25.2727	25.4065	25.1728	24.9719	25.6589	24.9478
	0.138209	-0.193898	sp|P04844|RPN2_HUMAN	sp|P04844|RPN2_HUMAN Dolichyl-diphosphooligosaccharide--protein glycosyltransferase subunit 2 OS=Homo sapiens OX=9606 GN=RPN2 PE=1 SV=3	Color2 [DarkGray]	1	4					19.5775	20.6468	19.622	20.3216	20.6987	19.4076
	0.13788	-0.315236	sp|Q13637|RAB32_HUMAN	sp|Q13637|RAB32_HUMAN Ras-related protein Rab-32 OS=Homo sapiens OX=9606 GN=RAB32 PE=1 SV=3	Color2 [DarkGray]	1	4					19.0986	17.8778	17.4886	19.8006	18.1342	17.476
	0.137764	0.3704	sp|P61221|ABCE1_HUMAN;tr|D6R9I9|D6R9I9_HUMAN	sp|P61221|ABCE1_HUMAN ATP-binding cassette sub-family E member 1 OS=Homo sapiens OX=9606 GN=ABCE1 PE=1 SV=1;tr|D6R9I9|D6R9I9_HUMAN ATP-binding cassette sub-family E member 1 OS=Homo sapiens OX=9606 GN=ABCE1 PE=1 SV=1	Color2 [DarkGray]	1	4					16.8045	16.4548	17.1566	16.524	18.0731	14.7076
	0.137739	0.329456	sp|Q96I59|SYNM_HUMAN;tr|E9PRK2|E9PRK2_HUMAN	sp|Q96I59|SYNM_HUMAN Probable asparagine--tRNA ligase, mitochondrial OS=Homo sapiens OX=9606 GN=NARS2 PE=1 SV=3;tr|E9PRK2|E9PRK2_HUMAN Probable asparagine--tRNA ligase, mitochondrial (Fragment) OS=Homo sapiens OX=9606 GN=NARS2 PE=1 SV=1	Color2 [DarkGray]	1	4					20.2583	18.1336	18.5615	18.4578	19.7788	17.7284
	0.136784	0.333409	sp|Q13151|ROA0_HUMAN	sp|Q13151|ROA0_HUMAN Heterogeneous nuclear ribonucleoprotein A0 OS=Homo sapiens OX=9606 GN=HNRNPA0 PE=1 SV=1	Color2 [DarkGray]	1	4					23.8093	24.0898	23.66	23.9467	24.8046	21.8076
	0.136179	0.073314	sp|Q9NR30|DDX21_HUMAN	sp|Q9NR30|DDX21_HUMAN Nucleolar RNA helicase 2 OS=Homo sapiens OX=9606 GN=DDX21 PE=1 SV=5	Color2 [DarkGray]	1	4					22.9044	22.6773	22.6175	22.7484	22.9148	22.3161
	0.134471	0.256148	sp|Q9NZ01|TECR_HUMAN;tr|M0R2N5|M0R2N5_HUMAN	sp|Q9NZ01|TECR_HUMAN Very-long-chain enoyl-CoA reductase OS=Homo sapiens OX=9606 GN=TECR PE=1 SV=1;tr|M0R2N5|M0R2N5_HUMAN Very-long-chain enoyl-CoA reductase OS=Homo sapiens OX=9606 GN=TECR PE=1 SV=1	Color2 [DarkGray]	1	4					19.5421	19.4119	20.5214	18.368	19.9981	20.3408
	0.134183	0.202382	tr|E9PH82|E9PH82_HUMAN;sp|Q8NCA5|FA98A_HUMAN	tr|E9PH82|E9PH82_HUMAN Protein FAM98A OS=Homo sapiens OX=9606 GN=FAM98A PE=1 SV=1;sp|Q8NCA5|FA98A_HUMAN Protein FAM98A OS=Homo sapiens OX=9606 GN=FAM98A PE=1 SV=2	Color2 [DarkGray]	1	4					18.7325	18.7686	17.6237	18.278	18.8233	17.4163
	0.13382	0.457601	sp|Q8N6L1|KTAP2_HUMAN	sp|Q8N6L1|KTAP2_HUMAN Keratinocyte-associated protein 2 OS=Homo sapiens OX=9606 GN=KRTCAP2 PE=1 SV=2	Color2 [DarkGray]	1	4					19.857	19.5658	19.2091	19.8383	20.7677	16.6532
	0.133459	0.084849	sp|Q9NVP1|DDX18_HUMAN	sp|Q9NVP1|DDX18_HUMAN ATP-dependent RNA helicase DDX18 OS=Homo sapiens OX=9606 GN=DDX18 PE=1 SV=2	Color2 [DarkGray]	1	4					21.1915	21.0083	20.827	20.9742	21.2588	20.5393
	0.1332	0.210162	sp|P62330|ARF6_HUMAN	sp|P62330|ARF6_HUMAN ADP-ribosylation factor 6 OS=Homo sapiens OX=9606 GN=ARF6 PE=1 SV=2	Color2 [DarkGray]	1	4					19.994	18.3089	19.0194	19.5261	18.5586	18.6072
	0.133177	0.268377	sp|P07237|PDIA1_HUMAN;tr|H7BZ94|H7BZ94_HUMAN;tr|I3L398|I3L398_HUMAN;tr|H0Y3Z3|H0Y3Z3_HUMAN	sp|P07237|PDIA1_HUMAN Protein disulfide-isomerase OS=Homo sapiens OX=9606 GN=P4HB PE=1 SV=3;tr|H7BZ94|H7BZ94_HUMAN Protein disulfide-isomerase OS=Homo sapiens OX=9606 GN=P4HB PE=1 SV=2;tr|I3L398|I3L398_HUMAN Protein disulfide-isomerase (Fragment) OS=Homo s	Color2 [DarkGray]	1	4					19.2801	18.6476	17.9309	17.6448	19.6111	17.7975
	0.133176	-0.335025	sp|P39748|FEN1_HUMAN;tr|F5H1Y3|F5H1Y3_HUMAN	sp|P39748|FEN1_HUMAN Flap endonuclease 1 OS=Homo sapiens OX=9606 GN=FEN1 PE=1 SV=1;tr|F5H1Y3|F5H1Y3_HUMAN Flap endonuclease 1 (Fragment) OS=Homo sapiens OX=9606 GN=FEN1 PE=1 SV=1	Color2 [DarkGray]	1	4					19.1985	16.8615	17.2217	18.0974	19.0903	17.099
	0.132928	0.460752	tr|A0A0C4DGB1|A0A0C4DGB1_HUMAN;sp|Q9UNQ2|DIM1_HUMAN;tr|A0A494C0G7|A0A494C0G7_HUMAN;tr|D6RCL3|D6RCL3_HUMAN	tr|A0A0C4DGB1|A0A0C4DGB1_HUMAN rRNA adenine N(6)-methyltransferase OS=Homo sapiens OX=9606 GN=DIMT1 PE=1 SV=1;sp|Q9UNQ2|DIM1_HUMAN Probable dimethyladenosine transferase OS=Homo sapiens OX=9606 GN=DIMT1 PE=1 SV=1;tr|A0A494C0G7|A0A494C0G7_HUMAN rRNA adenine	Color2 [DarkGray]	1	4					18.1587	14.4218	16.381	17.0947	15.7407	14.7439
	0.130421	-0.170257	sp|Q86WX3|AROS_HUMAN;tr|F8WFE7|F8WFE7_HUMAN	sp|Q86WX3|AROS_HUMAN Active regulator of SIRT1 OS=Homo sapiens OX=9606 GN=RPS19BP1 PE=1 SV=1;tr|F8WFE7|F8WFE7_HUMAN Active regulator of SIRT1 OS=Homo sapiens OX=9606 GN=RPS19BP1 PE=1 SV=1	Color2 [DarkGray]	1	4					20.0704	19.7268	19.2662	20.6319	19.7512	19.191
	0.129374	-0.169659	sp|P46087|NOP2_HUMAN	sp|P46087|NOP2_HUMAN Probable 28S rRNA (cytosine(4447)-C(5))-methyltransferase OS=Homo sapiens OX=9606 GN=NOP2 PE=1 SV=2	Color2 [DarkGray]	1	4					21.1504	20.413	20.8908	21.4979	21.333	20.1322
	0.129022	0.144904	sp|P26641|EF1G_HUMAN	sp|P26641|EF1G_HUMAN Elongation factor 1-gamma OS=Homo sapiens OX=9606 GN=EEF1G PE=1 SV=3	Color2 [DarkGray]	1	4					20.8412	20.3885	19.4692	20.1762	20.1679	19.92
	0.126954	0.176709	sp|Q9Y3I0|RTCB_HUMAN	sp|Q9Y3I0|RTCB_HUMAN tRNA-splicing ligase RtcB homolog OS=Homo sapiens OX=9606 GN=RTCB PE=1 SV=1	Color2 [DarkGray]	1	4					20.3831	19.8302	19.3249	19.5425	20.4319	19.0338
	0.12612	0.747517	sp|P82664|RT10_HUMAN	sp|P82664|RT10_HUMAN 28S ribosomal protein S10, mitochondrial OS=Homo sapiens OX=9606 GN=MRPS10 PE=1 SV=2	Color2 [DarkGray]	1	4					14.5559	18.0498	16.772	14.0843	19.5304	13.5204
	0.125711	0.148891	sp|Q9H0A0|NAT10_HUMAN;tr|A0A087WV29|A0A087WV29_HUMAN	sp|Q9H0A0|NAT10_HUMAN RNA cytidine acetyltransferase OS=Homo sapiens OX=9606 GN=NAT10 PE=1 SV=2;tr|A0A087WV29|A0A087WV29_HUMAN RNA cytidine acetyltransferase OS=Homo sapiens OX=9606 GN=NAT10 PE=1 SV=1	Color2 [DarkGray]	1	4					20.6886	19.5016	20.2405	19.962	20.4629	19.5591
	0.125599	0.305482	sp|P39019|RS19_HUMAN;tr|M0R2L9|M0R2L9_HUMAN;tr|M0QXK4|M0QXK4_HUMAN;tr|M0QYF7|M0QYF7_HUMAN;tr|M0R140|M0R140_HUMAN	sp|P39019|RS19_HUMAN 40S ribosomal protein S19 OS=Homo sapiens OX=9606 GN=RPS19 PE=1 SV=2;tr|M0R2L9|M0R2L9_HUMAN 40S ribosomal protein S19 (Fragment) OS=Homo sapiens OX=9606 GN=RPS19 PE=1 SV=1;tr|M0QXK4|M0QXK4_HUMAN 40S ribosomal protein S19 (Fragment) OS=	Color2 [DarkGray]	1	4					22.2555	21.4862	20.6712	21.1831	22.4802	19.8332
	0.125397	-0.239477	tr|C9J4Z3|C9J4Z3_HUMAN;sp|P61513|RL37A_HUMAN;tr|M0R0A1|M0R0A1_HUMAN;tr|Q6P4E4|Q6P4E4_HUMAN;tr|E9PEL3|E9PEL3_HUMAN;tr|M0R2L6|M0R2L6_HUMAN	tr|C9J4Z3|C9J4Z3_HUMAN 60S ribosomal protein L37a OS=Homo sapiens OX=9606 GN=RPL37A PE=1 SV=1;sp|P61513|RL37A_HUMAN 60S ribosomal protein L37a OS=Homo sapiens OX=9606 GN=RPL37A PE=1 SV=2;tr|M0R0A1|M0R0A1_HUMAN 60S ribosomal protein L37a OS=Homo sapiens OX=	Color2 [DarkGray]	1	4					21.5569	22.9256	21.8473	22.5531	23.2043	21.2908
	0.125163	-0.520311	sp|Q9Y2P8|RCL1_HUMAN	sp|Q9Y2P8|RCL1_HUMAN RNA 3-terminal phosphate cyclase-like protein OS=Homo sapiens OX=9606 GN=RCL1 PE=1 SV=3	Color2 [DarkGray]	1	4					19.8497	14.9392	18.3699	17.6568	19.1198	17.943
	0.123897	0.176511	sp|Q9BVP2|GNL3_HUMAN	sp|Q9BVP2|GNL3_HUMAN Guanine nucleotide-binding protein-like 3 OS=Homo sapiens OX=9606 GN=GNL3 PE=1 SV=2	Color2 [DarkGray]	1	4					19.7054	19.2596	18.2679	19.092	19.3013	18.3102
	0.12328	-0.383758	sp|P06702|S10A9_HUMAN	sp|P06702|S10A9_HUMAN Protein S100-A9 OS=Homo sapiens OX=9606 GN=S100A9 PE=1 SV=1	Color2 [DarkGray]	1	4					21.9492	21.921	21.5762	19.9489	23.1171	23.5317
	0.122998	0.111706	tr|A0A087WXM6|A0A087WXM6_HUMAN;tr|J3QQT2|J3QQT2_HUMAN;tr|J3KRX5|J3KRX5_HUMAN;sp|P18621|RL17_HUMAN;tr|A0A0A6YYL6|A0A0A6YYL6_HUMAN;tr|J3QLC8|J3QLC8_HUMAN;tr|A0A0A0MRF8|A0A0A0MRF8_HUMAN;tr|J3KRB3|J3KRB3_HUMAN;tr|A0A087WWH0|A0A087WWH0_HUMAN;tr|J3QS96|J3QS96_HUMAN;tr|A0A087WY81|A0A087WY81_HUMAN	tr|A0A087WXM6|A0A087WXM6_HUMAN 60S ribosomal protein L17 (Fragment) OS=Homo sapiens OX=9606 GN=RPL17 PE=1 SV=1;tr|J3QQT2|J3QQT2_HUMAN 60S ribosomal protein L17 (Fragment) OS=Homo sapiens OX=9606 GN=RPL17 PE=1 SV=1;tr|J3KRX5|J3KRX5_HUMAN 60S ribosomal prote	Color2 [DarkGray]	1	4					23.8434	23.9413	23.6907	23.3807	24.3609	23.3986
	0.119009	-0.152756	sp|P35052|GPC1_HUMAN;tr|H7C410|H7C410_HUMAN;tr|H7C024|H7C024_HUMAN	sp|P35052|GPC1_HUMAN Glypican-1 OS=Homo sapiens OX=9606 GN=GPC1 PE=1 SV=2;tr|H7C410|H7C410_HUMAN Glypican-1 OS=Homo sapiens OX=9606 GN=GPC1 PE=1 SV=2;tr|H7C024|H7C024_HUMAN Glypican-1 (Fragment) OS=Homo sapiens OX=9606 GN=GPC1 PE=1 SV=2	Color2 [DarkGray]	1	4					20.1083	19.9955	19.6243	20.1132	20.8047	19.2684
	0.117069	-0.0723686	sp|P16403|H12_HUMAN	sp|P16403|H12_HUMAN Histone H1.2 OS=Homo sapiens OX=9606 GN=HIST1H1C PE=1 SV=2	Color2 [DarkGray]	1	4					29.8499	29.1515	29.3143	29.6002	29.5768	29.3558
	0.116301	-0.132004	sp|Q02539|H11_HUMAN	sp|Q02539|H11_HUMAN Histone H1.1 OS=Homo sapiens OX=9606 GN=HIST1H1A PE=1 SV=3	Color2 [DarkGray]	1	4					25.6791	25.5892	25.2057	25.8572	26.1441	24.8687
	0.115058	-0.136108	sp|P62906|RL10A_HUMAN	sp|P62906|RL10A_HUMAN 60S ribosomal protein L10a OS=Homo sapiens OX=9606 GN=RPL10A PE=1 SV=2	Color2 [DarkGray]	1	4					25.9052	25.5646	25.257	25.8239	26.3184	24.9928
	0.114719	-0.125283	sp|Q13268|DHRS2_HUMAN;tr|C9JZP6|C9JZP6_HUMAN;tr|H0YJG9|H0YJG9_HUMAN;tr|H0YJP4|H0YJP4_HUMAN	sp|Q13268|DHRS2_HUMAN Dehydrogenase/reductase SDR family member 2, mitochondrial OS=Homo sapiens OX=9606 GN=DHRS2 PE=1 SV=4;tr|C9JZP6|C9JZP6_HUMAN Dehydrogenase/reductase SDR family member 2, mitochondrial (Fragment) OS=Homo sapiens OX=9606 GN=DHRS2 PE=1 S	Color2 [DarkGray]	1	4					24.4936	24.2849	23.7196	24.3877	24.7949	23.6914
	0.114476	-0.121691	sp|P62318|SMD3_HUMAN	sp|P62318|SMD3_HUMAN Small nuclear ribonucleoprotein Sm D3 OS=Homo sapiens OX=9606 GN=SNRPD3 PE=1 SV=1	Color2 [DarkGray]	1	4					23.112	22.8294	22.134	22.6375	23.3141	22.4889
	0.112775	0.338043	tr|E9PD53|E9PD53_HUMAN;sp|Q9NTJ3|SMC4_HUMAN	tr|E9PD53|E9PD53_HUMAN Structural maintenance of chromosomes protein OS=Homo sapiens OX=9606 GN=SMC4 PE=1 SV=1;sp|Q9NTJ3|SMC4_HUMAN Structural maintenance of chromosomes protein 4 OS=Homo sapiens OX=9606 GN=SMC4 PE=1 SV=2	Color2 [DarkGray]	1	4					17.7577	14.3135	15.5062	16.1424	14.7691	15.6518
	0.112315	0.418657	tr|E7EQR4|E7EQR4_HUMAN;sp|P15311|EZRI_HUMAN;tr|A0A2R8Y7M3|A0A2R8Y7M3_HUMAN;sp|P35241|RADI_HUMAN;tr|A0A2R8Y5S7|A0A2R8Y5S7_HUMAN	tr|E7EQR4|E7EQR4_HUMAN Ezrin OS=Homo sapiens OX=9606 GN=EZR PE=1 SV=3;sp|P15311|EZRI_HUMAN Ezrin OS=Homo sapiens OX=9606 GN=EZR PE=1 SV=4;tr|A0A2R8Y7M3|A0A2R8Y7M3_HUMAN Radixin OS=Homo sapiens OX=9606 GN=RDX PE=1 SV=1;sp|P35241|RADI_HUMAN Radixin OS=Homo s	Color2 [DarkGray]	1	4					18.5874	18.2076	15.9052	18.0537	18.3548	15.0358
	0.1122	-0.0844167	sp|P08238|HS90B_HUMAN	sp|P08238|HS90B_HUMAN Heat shock protein HSP 90-beta OS=Homo sapiens OX=9606 GN=HSP90AB1 PE=1 SV=4	Color2 [DarkGray]	1	4					24.1312	23.5574	23.5442	23.8713	24.1381	23.4767
	0.111304	0.237343	sp|P48047|ATPO_HUMAN;tr|A0A494C0K9|A0A494C0K9_HUMAN;tr|H7C0C1|H7C0C1_HUMAN	sp|P48047|ATPO_HUMAN ATP synthase subunit O, mitochondrial OS=Homo sapiens OX=9606 GN=ATP5PO PE=1 SV=1;tr|A0A494C0K9|A0A494C0K9_HUMAN ATP synthase subunit O, mitochondrial OS=Homo sapiens OX=9606 GN=ATP5PO PE=4 SV=1;tr|H7C0C1|H7C0C1_HUMAN Uncharacterized p	Color2 [DarkGray]	1	4					20.8782	20.3984	19.2488	19.5613	21.1169	19.1353
	0.111288	-0.0953712	sp|P08670|VIME_HUMAN;tr|B0YJC4|B0YJC4_HUMAN;tr|B0YJC5|B0YJC5_HUMAN	sp|P08670|VIME_HUMAN Vimentin OS=Homo sapiens OX=9606 GN=VIM PE=1 SV=4;tr|B0YJC4|B0YJC4_HUMAN Vimentin OS=Homo sapiens OX=9606 GN=VIM PE=1 SV=1;tr|B0YJC5|B0YJC5_HUMAN Vimentin OS=Homo sapiens OX=9606 GN=VIM PE=1 SV=1	Color2 [DarkGray]	1	4					28.3218	27.9761	27.6763	28.0702	28.5244	27.6656
	0.110055	0.239698	sp|Q07666|KHDR1_HUMAN	sp|Q07666|KHDR1_HUMAN KH domain-containing, RNA-binding, signal transduction-associated protein 1 OS=Homo sapiens OX=9606 GN=KHDRBS1 PE=1 SV=1	Color2 [DarkGray]	1	4					20.3359	21.0527	20.312	18.8601	21.3276	20.7938
	0.109775	0.0707512	sp|P16989|YBOX3_HUMAN	sp|P16989|YBOX3_HUMAN Y-box-binding protein 3 OS=Homo sapiens OX=9606 GN=YBX3 PE=1 SV=4	Color2 [DarkGray]	1	4					23.1557	23.2427	22.8107	22.9035	23.3692	22.7242
	0.108644	-0.0560907	sp|P05388|RLA0_HUMAN;tr|F8VWS0|F8VWS0_HUMAN;tr|F8VW21|F8VW21_HUMAN;tr|F8VU65|F8VU65_HUMAN;tr|F8VPE8|F8VPE8_HUMAN;tr|G3V210|G3V210_HUMAN;sp|Q8NHW5|RLA0L_HUMAN;tr|F8VQY6|F8VQY6_HUMAN;tr|F8VRK7|F8VRK7_HUMAN;tr|F8VWV4|F8VWV4_HUMAN	sp|P05388|RLA0_HUMAN 60S acidic ribosomal protein P0 OS=Homo sapiens OX=9606 GN=RPLP0 PE=1 SV=1;tr|F8VWS0|F8VWS0_HUMAN 60S acidic ribosomal protein P0 OS=Homo sapiens OX=9606 GN=RPLP0 PE=1 SV=1;tr|F8VW21|F8VW21_HUMAN 60S acidic ribosomal protein P0 (Fragme	Color2 [DarkGray]	1	4					24.9436	25.2656	24.9271	25.0257	25.3918	24.887
	0.107521	0.250813	sp|Q14137|BOP1_HUMAN;tr|A0A075B729|A0A075B729_HUMAN	sp|Q14137|BOP1_HUMAN Ribosome biogenesis protein BOP1 OS=Homo sapiens OX=9606 GN=BOP1 PE=1 SV=2;tr|A0A075B729|A0A075B729_HUMAN Ribosome biogenesis protein BOP1 (Fragment) OS=Homo sapiens OX=9606 GN=BOP1 PE=1 SV=1	Color2 [DarkGray]	1	4					17.1179	14.8204	16.895	15.2136	16.2703	16.5968
	0.10576	0.0601896	sp|P62826|RAN_HUMAN;tr|B5MDF5|B5MDF5_HUMAN;tr|J3KQE5|J3KQE5_HUMAN;tr|F5H018|F5H018_HUMAN	sp|P62826|RAN_HUMAN GTP-binding nuclear protein Ran OS=Homo sapiens OX=9606 GN=RAN PE=1 SV=3;tr|B5MDF5|B5MDF5_HUMAN GTP-binding nuclear protein Ran OS=Homo sapiens OX=9606 GN=RAN PE=1 SV=1;tr|J3KQE5|J3KQE5_HUMAN GTP-binding nuclear protein Ran (Fragment) O	Color2 [DarkGray]	1	4					24.5651	23.9427	24.233	24.1853	24.3587	24.0162
	0.105057	-0.0968234	sp|P62861|RS30_HUMAN;tr|E9PR30|E9PR30_HUMAN	sp|P62861|RS30_HUMAN 40S ribosomal protein S30 OS=Homo sapiens OX=9606 GN=FAU PE=1 SV=1;tr|E9PR30|E9PR30_HUMAN 40S ribosomal protein S30 OS=Homo sapiens OX=9606 GN=FAU PE=1 SV=1	Color2 [DarkGray]	1	4					25.7871	25.4369	25.0916	25.5302	25.9961	25.0797
	0.10474	0.421227	sp|Q7L0Y3|TM10C_HUMAN	sp|Q7L0Y3|TM10C_HUMAN tRNA methyltransferase 10 homolog C OS=Homo sapiens OX=9606 GN=TRMT10C PE=1 SV=2	Color2 [DarkGray]	1	4					17.8833	15.6339	16.6457	16.6618	18.3391	13.8984
	0.104203	0.0961081	sp|O75367|H2AY_HUMAN;tr|B4DJC3|B4DJC3_HUMAN	sp|O75367|H2AY_HUMAN Core histone macro-H2A.1 OS=Homo sapiens OX=9606 GN=H2AFY PE=1 SV=4;tr|B4DJC3|B4DJC3_HUMAN Histone H2A OS=Homo sapiens OX=9606 GN=H2AFY PE=1 SV=1	Color2 [DarkGray]	1	4					23.7604	23.7054	23.2473	23.6609	23.8569	22.9069
	0.103958	-0.31056	sp|O14980|XPO1_HUMAN	sp|O14980|XPO1_HUMAN Exportin-1 OS=Homo sapiens OX=9606 GN=XPO1 PE=1 SV=1	Color2 [DarkGray]	1	4					17.2765	16.7673	15.1608	15.5231	18.3978	16.2154
	0.103079	0.149476	sp|Q13595|TRA2A_HUMAN	sp|Q13595|TRA2A_HUMAN Transformer-2 protein homolog alpha OS=Homo sapiens OX=9606 GN=TRA2A PE=1 SV=1	Color2 [DarkGray]	1	4					20.5628	19.6162	19.231	19.4138	20.3249	19.2228
	0.102846	0.880597	tr|D6RHX9|D6RHX9_HUMAN;tr|E9PBE8|E9PBE8_HUMAN;tr|E7EQE4|E7EQE4_HUMAN;tr|H7BXS4|H7BXS4_HUMAN;tr|Q8WU40|Q8WU40_HUMAN;sp|Q9UQM7|KCC2A_HUMAN;tr|D6R938|D6R938_HUMAN;sp|Q13557|KCC2D_HUMAN;tr|E9PBG7|E9PBG7_HUMAN;tr|Q5SWX3|Q5SWX3_HUMAN;tr|E9PF82|E9PF82_HUMAN;tr|A0A2Q3DQE3|A0A2Q3DQE3_HUMAN;sp|Q13555|KCC2G_HUMAN;sp|Q13554|KCC2B_HUMAN	tr|D6RHX9|D6RHX9_HUMAN Calcium/calmodulin-dependent protein kinase type II subunit alpha (Fragment) OS=Homo sapiens OX=9606 GN=CAMK2A PE=1 SV=1;tr|E9PBE8|E9PBE8_HUMAN Calcium/calmodulin-dependent protein kinase type II subunit beta (Fragment) OS=Homo sapie	Color2 [DarkGray]	1	4					22.1779	14.1925	20.7578	21.7384	17.2215	15.5265
	0.10232	-0.298913	sp|P62314|SMD1_HUMAN;tr|J3QLR7|J3QLR7_HUMAN;tr|J3QLI9|J3QLI9_HUMAN	sp|P62314|SMD1_HUMAN Small nuclear ribonucleoprotein Sm D1 OS=Homo sapiens OX=9606 GN=SNRPD1 PE=1 SV=1;tr|J3QLR7|J3QLR7_HUMAN Small nuclear ribonucleoprotein Sm D1 OS=Homo sapiens OX=9606 GN=SNRPD1 PE=1 SV=1;tr|J3QLI9|J3QLI9_HUMAN Small nuclear ribonucleop	Color2 [DarkGray]	1	4					23.8217	21.5913	22.329	23.4665	23.9129	21.2593
	0.101664	0.407527	sp|Q92665|RT31_HUMAN	sp|Q92665|RT31_HUMAN 28S ribosomal protein S31, mitochondrial OS=Homo sapiens OX=9606 GN=MRPS31 PE=1 SV=3	Color2 [DarkGray]	1	4					18.3696	15.7904	17.1863	17.6615	18.2	14.2622
	0.101069	0.114237	tr|C9J9K3|C9J9K3_HUMAN;sp|P08865|RSSA_HUMAN;tr|A0A0C4DG17|A0A0C4DG17_HUMAN;tr|F8WD59|F8WD59_HUMAN	tr|C9J9K3|C9J9K3_HUMAN 40S ribosomal protein SA (Fragment) OS=Homo sapiens OX=9606 GN=RPSA PE=1 SV=8;sp|P08865|RSSA_HUMAN 40S ribosomal protein SA OS=Homo sapiens OX=9606 GN=RPSA PE=1 SV=4;tr|A0A0C4DG17|A0A0C4DG17_HUMAN 40S ribosomal protein SA OS=Homo sap	Color2 [DarkGray]	1	4					19.726	19.4109	18.5437	19.1475	19.4398	18.7507
	0.100702	0.350672	sp|O75489|NDUS3_HUMAN;tr|E9PS48|E9PS48_HUMAN	sp|O75489|NDUS3_HUMAN NADH dehydrogenase [ubiquinone] iron-sulfur protein 3, mitochondrial OS=Homo sapiens OX=9606 GN=NDUFS3 PE=1 SV=1;tr|E9PS48|E9PS48_HUMAN NADH dehydrogenase [ubiquinone] iron-sulfur protein 3, mitochondrial OS=Homo sapiens OX=9606 GN=ND	Color2 [DarkGray]	1	4					17.2414	16.5816	16.705	18.3427	14.1529	16.9804
	0.0991818	-0.286069	sp|Q9Y399|RT02_HUMAN;tr|Q5T8A0|Q5T8A0_HUMAN	sp|Q9Y399|RT02_HUMAN 28S ribosomal protein S2, mitochondrial OS=Homo sapiens OX=9606 GN=MRPS2 PE=1 SV=1;tr|Q5T8A0|Q5T8A0_HUMAN 28S ribosomal protein S2, mitochondrial (Fragment) OS=Homo sapiens OX=9606 GN=MRPS2 PE=1 SV=1	Color2 [DarkGray]	1	4					19.4626	16.5801	18.5141	18.9612	19.1608	17.293
	0.0988918	0.266139	tr|G5E9W7|G5E9W7_HUMAN;tr|G5E9V5|G5E9V5_HUMAN;sp|P82650|RT22_HUMAN;tr|H7C5L9|H7C5L9_HUMAN;tr|H7C5F2|H7C5F2_HUMAN;tr|H7C5H3|H7C5H3_HUMAN	tr|G5E9W7|G5E9W7_HUMAN 28S ribosomal protein S22, mitochondrial OS=Homo sapiens OX=9606 GN=MRPS22 PE=1 SV=1;tr|G5E9V5|G5E9V5_HUMAN 28S ribosomal protein S22, mitochondrial OS=Homo sapiens OX=9606 GN=MRPS22 PE=1 SV=1;sp|P82650|RT22_HUMAN 28S ribosomal prote	Color2 [DarkGray]	1	4					20.536	19.9682	19.9818	20.5686	21.0921	18.0269
	0.098577	-0.110783	sp|Q5SSJ5|HP1B3_HUMAN;tr|X6RGJ2|X6RGJ2_HUMAN;tr|B0QZK4|B0QZK4_HUMAN;tr|Q5SWC8|Q5SWC8_HUMAN	sp|Q5SSJ5|HP1B3_HUMAN Heterochromatin protein 1-binding protein 3 OS=Homo sapiens OX=9606 GN=HP1BP3 PE=1 SV=1;tr|X6RGJ2|X6RGJ2_HUMAN Heterochromatin protein 1-binding protein 3 (Fragment) OS=Homo sapiens OX=9606 GN=HP1BP3 PE=1 SV=1;tr|B0QZK4|B0QZK4_HUMAN H	Color2 [DarkGray]	1	4					22.4621	21.8432	21.5544	21.9741	22.6244	21.5935
	0.0985685	0.141795	sp|Q96KR1|ZFR_HUMAN	sp|Q96KR1|ZFR_HUMAN Zinc finger RNA-binding protein OS=Homo sapiens OX=9606 GN=ZFR PE=1 SV=2	Color2 [DarkGray]	1	4					19.443	19.2473	19.187	19.6783	19.6425	18.1312
	0.0984332	-0.33798	tr|B4DXW1|B4DXW1_HUMAN;sp|P61158|ARP3_HUMAN	tr|B4DXW1|B4DXW1_HUMAN Actin-related protein 3 OS=Homo sapiens OX=9606 GN=ACTR3 PE=1 SV=1;sp|P61158|ARP3_HUMAN Actin-related protein 3 OS=Homo sapiens OX=9606 GN=ACTR3 PE=1 SV=3	Color2 [DarkGray]	1	4					18.9397	20.6668	19.843	20.9722	21.561	17.9302
	0.0976393	0.103374	sp|P62829|RL23_HUMAN;tr|C9JD32|C9JD32_HUMAN;tr|B9ZVP7|B9ZVP7_HUMAN;tr|J3KT29|J3KT29_HUMAN	sp|P62829|RL23_HUMAN 60S ribosomal protein L23 OS=Homo sapiens OX=9606 GN=RPL23 PE=1 SV=1;tr|C9JD32|C9JD32_HUMAN 60S ribosomal protein L23 (Fragment) OS=Homo sapiens OX=9606 GN=RPL23 PE=1 SV=1;tr|B9ZVP7|B9ZVP7_HUMAN 60S ribosomal protein L23 OS=Homo sapien	Color2 [DarkGray]	1	4					23.5309	24.0414	23.4907	23.3793	24.2397	23.134
	0.0967143	0.162414	sp|P11940|PABP1_HUMAN;tr|E7EQV3|E7EQV3_HUMAN;tr|A0A087WTT1|A0A087WTT1_HUMAN;tr|E7ERJ7|E7ERJ7_HUMAN;tr|H0YAR2|H0YAR2_HUMAN;sp|Q9H361|PABP3_HUMAN	sp|P11940|PABP1_HUMAN Polyadenylate-binding protein 1 OS=Homo sapiens OX=9606 GN=PABPC1 PE=1 SV=2;tr|E7EQV3|E7EQV3_HUMAN Polyadenylate-binding protein OS=Homo sapiens OX=9606 GN=PABPC1 PE=1 SV=1;tr|A0A087WTT1|A0A087WTT1_HUMAN Polyadenylate-binding protein	Color2 [DarkGray]	1	4					23.6923	23.5398	23.237	23.6887	24.112	22.1811
	0.0961956	0.143845	sp|Q14764|MVP_HUMAN	sp|Q14764|MVP_HUMAN Major vault protein OS=Homo sapiens OX=9606 GN=MVP PE=1 SV=4	Color2 [DarkGray]	1	4					22.2029	22.2095	21.7309	22.152	22.6385	20.9214
	0.0960012	-0.157268	sp|Q15084|PDIA6_HUMAN	sp|Q15084|PDIA6_HUMAN Protein disulfide-isomerase A6 OS=Homo sapiens OX=9606 GN=PDIA6 PE=1 SV=1	Color2 [DarkGray]	1	4					20.5416	21.0583	20.1376	20.4615	21.7459	20.0018
	0.095104	0.0843232	sp|Q5BKZ1|ZN326_HUMAN	sp|Q5BKZ1|ZN326_HUMAN DBIRD complex subunit ZNF326 OS=Homo sapiens OX=9606 GN=ZNF326 PE=1 SV=2	Color2 [DarkGray]	1	4					20.8262	20.1301	19.9748	20.1994	20.5478	19.9308
	0.0949674	0.766162	tr|C9JA28|C9JA28_HUMAN;sp|Q9UNL2|SSRG_HUMAN	tr|C9JA28|C9JA28_HUMAN Translocon-associated protein subunit gamma OS=Homo sapiens OX=9606 GN=SSR3 PE=1 SV=1;sp|Q9UNL2|SSRG_HUMAN Translocon-associated protein subunit gamma OS=Homo sapiens OX=9606 GN=SSR3 PE=1 SV=1	Color2 [DarkGray]	1	4					18.8143	20.3661	13.0719	13.8128	20.1035	16.0374
	0.09447	-0.0817795	sp|Q99879|H2B1M_HUMAN	sp|Q99879|H2B1M_HUMAN Histone H2B type 1-M OS=Homo sapiens OX=9606 GN=HIST1H2BM PE=1 SV=3	Color2 [DarkGray]	1	4					30.3043	29.6656	29.7591	29.9879	30.4029	29.5834
	0.0935846	-0.11083	tr|A0A0A0MR02|A0A0A0MR02_HUMAN;sp|P45880|VDAC2_HUMAN;tr|Q5JSD2|Q5JSD2_HUMAN;tr|Q5JSD1|Q5JSD1_HUMAN	tr|A0A0A0MR02|A0A0A0MR02_HUMAN Voltage-dependent anion-selective channel protein 2 (Fragment) OS=Homo sapiens OX=9606 GN=VDAC2 PE=1 SV=1;sp|P45880|VDAC2_HUMAN Voltage-dependent anion-selective channel protein 2 OS=Homo sapiens OX=9606 GN=VDAC2 PE=1 SV=2;tr	Color2 [DarkGray]	1	4					23.4429	22.8786	22.3617	23.1393	23.418	22.4583
	0.0925012	0.236067	sp|P51153|RAB13_HUMAN;tr|H0YMN7|H0YMN7_HUMAN;tr|H0YNE9|H0YNE9_HUMAN;sp|Q92930|RAB8B_HUMAN	sp|P51153|RAB13_HUMAN Ras-related protein Rab-13 OS=Homo sapiens OX=9606 GN=RAB13 PE=1 SV=1;tr|H0YMN7|H0YMN7_HUMAN Ras-related protein Rab-8B OS=Homo sapiens OX=9606 GN=RAB8B PE=1 SV=1;tr|H0YNE9|H0YNE9_HUMAN Ras-related protein Rab-8B (Fragment) OS=Homo sa	Color2 [DarkGray]	1	4					19.1539	18.9327	20.8099	18.7613	20.7768	18.6501
	0.0909063	-0.159327	sp|P17096|HMGA1_HUMAN	sp|P17096|HMGA1_HUMAN High mobility group protein HMG-I/HMG-Y OS=Homo sapiens OX=9606 GN=HMGA1 PE=1 SV=3	Color2 [DarkGray]	1	4					22.6866	20.9004	22.341	22.5552	22.2987	21.5521
	0.0901871	0.100091	sp|P35232|PHB_HUMAN;tr|C9JW96|C9JW96_HUMAN;tr|C9JZ20|C9JZ20_HUMAN;tr|E7ESE2|E7ESE2_HUMAN;tr|E9PCW0|E9PCW0_HUMAN	sp|P35232|PHB_HUMAN Prohibitin OS=Homo sapiens OX=9606 GN=PHB PE=1 SV=1;tr|C9JW96|C9JW96_HUMAN Prohibitin (Fragment) OS=Homo sapiens OX=9606 GN=PHB PE=1 SV=2;tr|C9JZ20|C9JZ20_HUMAN Prohibitin (Fragment) OS=Homo sapiens OX=9606 GN=PHB PE=1 SV=1;tr|E7ESE2|E7	Color2 [DarkGray]	1	4					23.6767	22.9924	22.7773	23.0573	23.542	22.5469
	0.0899122	-0.188636	sp|Q9BYG3|MK67I_HUMAN;tr|C9J6C5|C9J6C5_HUMAN;tr|C9J808|C9J808_HUMAN	sp|Q9BYG3|MK67I_HUMAN MKI67 FHA domain-interacting nucleolar phosphoprotein OS=Homo sapiens OX=9606 GN=NIFK PE=1 SV=1;tr|C9J6C5|C9J6C5_HUMAN MKI67 FHA domain-interacting nucleolar phosphoprotein (Fragment) OS=Homo sapiens OX=9606 GN=NIFK PE=1 SV=1;tr|C9J80	Color2 [DarkGray]	1	4					20.3548	20.9917	18.8978	20.4506	20.8839	19.4756
	0.0890477	0.147335	tr|F5H6X6|F5H6X6_HUMAN;sp|Q14697|GANAB_HUMAN;tr|E9PKU7|E9PKU7_HUMAN	tr|F5H6X6|F5H6X6_HUMAN Neutral alpha-glucosidase AB OS=Homo sapiens OX=9606 GN=GANAB PE=1 SV=1;sp|Q14697|GANAB_HUMAN Neutral alpha-glucosidase AB OS=Homo sapiens OX=9606 GN=GANAB PE=1 SV=3;tr|E9PKU7|E9PKU7_HUMAN Neutral alpha-glucosidase AB OS=Homo sapiens	Color2 [DarkGray]	1	4					18.0077	16.4974	16.895	17.7356	16.678	16.5446
	0.088894	0.342788	tr|A0A0R4J2E8|A0A0R4J2E8_HUMAN;sp|P43243|MATR3_HUMAN;tr|A8MXP9|A8MXP9_HUMAN;tr|D6REM6|D6REM6_HUMAN;tr|B3KM87|B3KM87_HUMAN;tr|H0Y8T4|H0Y8T4_HUMAN;tr|D6R991|D6R991_HUMAN	tr|A0A0R4J2E8|A0A0R4J2E8_HUMAN Matrin-3 OS=Homo sapiens OX=9606 GN=MATR3 PE=1 SV=1;sp|P43243|MATR3_HUMAN Matrin-3 OS=Homo sapiens OX=9606 GN=MATR3 PE=1 SV=2;tr|A8MXP9|A8MXP9_HUMAN Matrin-3 OS=Homo sapiens OX=9606 GN=MATR3 PE=1 SV=1;tr|D6REM6|D6REM6_HUMAN M	Color2 [DarkGray]	1	4					18.1103	18.7175	16.0653	18.3149	18.4834	15.0664
	0.0888157	-0.124266	tr|A0A087WYS6|A0A087WYS6_HUMAN;sp|O14818|PSA7_HUMAN;sp|Q8TAA3|PSMA8_HUMAN;tr|H0Y586|H0Y586_HUMAN	tr|A0A087WYS6|A0A087WYS6_HUMAN Proteasome endopeptidase complex OS=Homo sapiens OX=9606 GN=PSMA8 PE=1 SV=1;sp|O14818|PSA7_HUMAN Proteasome subunit alpha type-7 OS=Homo sapiens OX=9606 GN=PSMA7 PE=1 SV=1;sp|Q8TAA3|PSMA8_HUMAN Proteasome subunit alpha-type 8	Color2 [DarkGray]	1	4					19.2862	19.1559	18.2667	18.7585	19.7784	18.5447
	0.0885397	0.135425	sp|O60506|HNRPQ_HUMAN	sp|O60506|HNRPQ_HUMAN Heterogeneous nuclear ribonucleoprotein Q OS=Homo sapiens OX=9606 GN=SYNCRIP PE=1 SV=2	Color2 [DarkGray]	1	4					21.5123	21.8235	20.9401	21.2252	22.1486	20.4958
	0.0884741	-0.1845	tr|A0A0S2Z4G6|A0A0S2Z4G6_HUMAN;sp|P09493|TPM1_HUMAN;tr|H0YKP3|H0YKP3_HUMAN	tr|A0A0S2Z4G6|A0A0S2Z4G6_HUMAN Tropomyosin 1 (Alpha), isoform CRA_o (Fragment) OS=Homo sapiens OX=9606 GN=TPM1 PE=1 SV=1;sp|P09493|TPM1_HUMAN Tropomyosin alpha-1 chain OS=Homo sapiens OX=9606 GN=TPM1 PE=1 SV=2;tr|H0YKP3|H0YKP3_HUMAN Tropomyosin alpha-1 cha	Color2 [DarkGray]	1	4					24.67	24.9955	24.76	25.4059	26.0081	23.565
	0.0878516	0.0672061	sp|P11142|HSP7C_HUMAN;tr|E9PKE3|E9PKE3_HUMAN;tr|E9PN89|E9PN89_HUMAN;tr|E9PNE6|E9PNE6_HUMAN;tr|A8K7Q2|A8K7Q2_HUMAN	sp|P11142|HSP7C_HUMAN Heat shock cognate 71 kDa protein OS=Homo sapiens OX=9606 GN=HSPA8 PE=1 SV=1;tr|E9PKE3|E9PKE3_HUMAN Heat shock cognate 71 kDa protein OS=Homo sapiens OX=9606 GN=HSPA8 PE=1 SV=1;tr|E9PN89|E9PN89_HUMAN Heat shock cognate 71 kDa protein	Color2 [DarkGray]	1	4					23.4575	23.1075	22.8696	23.1166	23.4229	22.6935
	0.087329	-0.0737877	sp|P39023|RL3_HUMAN;tr|G5E9G0|G5E9G0_HUMAN;tr|B5MCW2|B5MCW2_HUMAN;tr|H7C422|H7C422_HUMAN	sp|P39023|RL3_HUMAN 60S ribosomal protein L3 OS=Homo sapiens OX=9606 GN=RPL3 PE=1 SV=2;tr|G5E9G0|G5E9G0_HUMAN 60S ribosomal protein L3 OS=Homo sapiens OX=9606 GN=RPL3 PE=1 SV=1;tr|B5MCW2|B5MCW2_HUMAN 60S ribosomal protein L3 (Fragment) OS=Homo sapiens OX=9	Color2 [DarkGray]	1	4					24.2282	24.034	23.715	23.9383	24.5668	23.6935
	0.0870922	0.169089	tr|H0YMA0|H0YMA0_HUMAN;sp|P09661|RU2A_HUMAN;tr|H0YLR3|H0YLR3_HUMAN	tr|H0YMA0|H0YMA0_HUMAN U2 small nuclear ribonucleoprotein A (Fragment) OS=Homo sapiens OX=9606 GN=SNRPA1 PE=1 SV=1;sp|P09661|RU2A_HUMAN U2 small nuclear ribonucleoprotein A OS=Homo sapiens OX=9606 GN=SNRPA1 PE=1 SV=2;tr|H0YLR3|H0YLR3_HUMAN U2 small nucle	Color2 [DarkGray]	1	4					20.6376	19.5603	19.6712	19.6617	20.8808	18.8193
	0.0858657	-0.241703	tr|K7EJL1|K7EJL1_HUMAN;sp|Q9BXS5|AP1M1_HUMAN;tr|E7ENJ6|E7ENJ6_HUMAN;sp|Q9Y6Q5|AP1M2_HUMAN	tr|K7EJL1|K7EJL1_HUMAN AP-1 complex subunit mu-1 OS=Homo sapiens OX=9606 GN=AP1M1 PE=1 SV=1;sp|Q9BXS5|AP1M1_HUMAN AP-1 complex subunit mu-1 OS=Homo sapiens OX=9606 GN=AP1M1 PE=1 SV=3;tr|E7ENJ6|E7ENJ6_HUMAN AP-1 complex subunit mu-1 OS=Homo sapiens OX=9606	Color2 [DarkGray]	1	4					17.4327	14.5926	14.9443	16.6147	15.9963	15.0837
	0.0840329	0.358123	sp|O95816|BAG2_HUMAN	sp|O95816|BAG2_HUMAN BAG family molecular chaperone regulator 2 OS=Homo sapiens OX=9606 GN=BAG2 PE=1 SV=1	Color2 [DarkGray]	1	4					18.0841	18.0565	17.4827	14.9369	20.1201	17.4919
	0.0840177	-0.159937	sp|Q12904|AIMP1_HUMAN	sp|Q12904|AIMP1_HUMAN Aminoacyl tRNA synthase complex-interacting multifunctional protein 1 OS=Homo sapiens OX=9606 GN=AIMP1 PE=1 SV=2	Color2 [DarkGray]	1	4					20.712	20.9163	19.4604	20.1934	21.5002	19.875
	0.0824957	0.208746	sp|Q9UJS0|CMC2_HUMAN	sp|Q9UJS0|CMC2_HUMAN Calcium-binding mitochondrial carrier protein Aralar2 OS=Homo sapiens OX=9606 GN=SLC25A13 PE=1 SV=2	Color2 [DarkGray]	1	4					19.0892	16.9539	18.3061	18.5931	18.5046	16.6253
	0.0820674	-0.719769	tr|C9JYQ9|C9JYQ9_HUMAN;sp|Q6P5R6|RL22L_HUMAN;tr|H0Y8C2|H0Y8C2_HUMAN	tr|C9JYQ9|C9JYQ9_HUMAN 60S ribosomal protein L22-like 1 OS=Homo sapiens OX=9606 GN=RPL22L1 PE=1 SV=1;sp|Q6P5R6|RL22L_HUMAN 60S ribosomal protein L22-like 1 OS=Homo sapiens OX=9606 GN=RPL22L1 PE=1 SV=2;tr|H0Y8C2|H0Y8C2_HUMAN 60S ribosomal protein L22-like 1	Color2 [DarkGray]	1	4					21.2137	20.6685	13.4	20.9562	20.9542	15.531
	0.0820135	0.282578	sp|Q9Y4W6|AFG32_HUMAN	sp|Q9Y4W6|AFG32_HUMAN AFG3-like protein 2 OS=Homo sapiens OX=9606 GN=AFG3L2 PE=1 SV=2	Color2 [DarkGray]	1	4					17.3926	15.156	14.2962	14.1244	15.0413	16.8313
	0.0817575	0.153999	sp|O95864|FADS2_HUMAN	sp|O95864|FADS2_HUMAN Acyl-CoA 6-desaturase OS=Homo sapiens OX=9606 GN=FADS2 PE=1 SV=1	Color2 [DarkGray]	1	4					20.488	20.3207	19.4559	20.3944	20.6335	18.7747
	0.0817057	-0.0829156	sp|Q15029|U5S1_HUMAN	sp|Q15029|U5S1_HUMAN 116 kDa U5 small nuclear ribonucleoprotein component OS=Homo sapiens OX=9606 GN=EFTUD2 PE=1 SV=1	Color2 [DarkGray]	1	4					20.2303	19.6665	19.3349	20.105	20.0383	19.3372
	0.0811511	-0.164577	sp|Q16643|DREB_HUMAN;tr|D6R9W4|D6R9W4_HUMAN	sp|Q16643|DREB_HUMAN Drebrin OS=Homo sapiens OX=9606 GN=DBN1 PE=1 SV=4;tr|D6R9W4|D6R9W4_HUMAN Drebrin (Fragment) OS=Homo sapiens OX=9606 GN=DBN1 PE=1 SV=1	Color2 [DarkGray]	1	4					25.2247	26.2152	25.5653	26.422	26.5514	24.5255
	0.0806123	-0.117769	sp|O43707|ACTN4_HUMAN;tr|F5GXS2|F5GXS2_HUMAN	sp|O43707|ACTN4_HUMAN Alpha-actinin-4 OS=Homo sapiens OX=9606 GN=ACTN4 PE=1 SV=2;tr|F5GXS2|F5GXS2_HUMAN Alpha-actinin-4 OS=Homo sapiens OX=9606 GN=ACTN4 PE=1 SV=2	Color2 [DarkGray]	1	4					22.3291	22.8402	23.1652	23.1263	23.5429	22.0188
	0.0804403	0.111333	sp|P62266|RS23_HUMAN;tr|D6RD47|D6RD47_HUMAN;tr|D6RIX0|D6RIX0_HUMAN;tr|D6R9I7|D6R9I7_HUMAN	sp|P62266|RS23_HUMAN 40S ribosomal protein S23 OS=Homo sapiens OX=9606 GN=RPS23 PE=1 SV=3;tr|D6RD47|D6RD47_HUMAN 40S ribosomal protein S23 OS=Homo sapiens OX=9606 GN=RPS23 PE=1 SV=1;tr|D6RIX0|D6RIX0_HUMAN 40S ribosomal protein S23 OS=Homo sapiens OX=9606 G	Color2 [DarkGray]	1	4					23.7005	24.4114	23.9861	23.6529	24.7864	23.3247
	0.0800706	0.158864	sp|P21796|VDAC1_HUMAN	sp|P21796|VDAC1_HUMAN Voltage-dependent anion-selective channel protein 1 OS=Homo sapiens OX=9606 GN=VDAC1 PE=1 SV=2	Color2 [DarkGray]	1	4					18.5893	18.6975	18.0611	18.4021	19.3945	17.0747
	0.0800403	-0.15436	sp|Q9Y2R9|RT07_HUMAN;tr|J3QLS3|J3QLS3_HUMAN;tr|J3QQS1|J3QQS1_HUMAN;tr|J3KSI8|J3KSI8_HUMAN;tr|J3QKW2|J3QKW2_HUMAN	sp|Q9Y2R9|RT07_HUMAN 28S ribosomal protein S7, mitochondrial OS=Homo sapiens OX=9606 GN=MRPS7 PE=1 SV=2;tr|J3QLS3|J3QLS3_HUMAN 28S ribosomal protein S7, mitochondrial OS=Homo sapiens OX=9606 GN=MRPS7 PE=1 SV=1;tr|J3QQS1|J3QQS1_HUMAN 28S ribosomal protein S	Color2 [DarkGray]	1	4					21.5904	20.7573	20.9861	21.565	22.1822	20.0497
	0.0794748	-0.0640354	sp|P46776|RL27A_HUMAN;tr|E9PJD9|E9PJD9_HUMAN;tr|E9PLL6|E9PLL6_HUMAN;tr|E9PLX7|E9PLX7_HUMAN	sp|P46776|RL27A_HUMAN 60S ribosomal protein L27a OS=Homo sapiens OX=9606 GN=RPL27A PE=1 SV=2;tr|E9PJD9|E9PJD9_HUMAN 60S ribosomal protein L27a OS=Homo sapiens OX=9606 GN=RPL27A PE=1 SV=1;tr|E9PLL6|E9PLL6_HUMAN 60S ribosomal protein L27a OS=Homo sapiens OX=	Color2 [DarkGray]	1	4					24.1603	23.7561	23.7193	23.9704	24.3551	23.5023
	0.0791049	0.622256	tr|B0QYA5|B0QYA5_HUMAN;sp|O15371|EIF3D_HUMAN;tr|B0QYA4|B0QYA4_HUMAN;tr|B0QYA8|B0QYA8_HUMAN;tr|B0QYA6|B0QYA6_HUMAN	tr|B0QYA5|B0QYA5_HUMAN Eukaryotic translation initiation factor 3 subunit D (Fragment) OS=Homo sapiens OX=9606 GN=EIF3D PE=1 SV=1;sp|O15371|EIF3D_HUMAN Eukaryotic translation initiation factor 3 subunit D OS=Homo sapiens OX=9606 GN=EIF3D PE=1 SV=1;tr|B0QYA	Color2 [DarkGray]	1	4					20.2761	14.3892	19.6886	20.1552	18.8603	13.4715
	0.0779589	-0.646067	sp|Q9P1Q0|VPS54_HUMAN	sp|Q9P1Q0|VPS54_HUMAN Vacuolar protein sorting-associated protein 54 OS=Homo sapiens OX=9606 GN=VPS54 PE=1 SV=2	Color2 [DarkGray]	1	4					15.4242	22.4488	15.4897	18.6938	21.3396	15.2676
	0.0779587	-0.264982	sp|Q12797|ASPH_HUMAN	sp|Q12797|ASPH_HUMAN Aspartyl/asparaginyl beta-hydroxylase OS=Homo sapiens OX=9606 GN=ASPH PE=1 SV=3	Color2 [DarkGray]	1	4					18.5613	16.4163	14.5588	17.0233	17.147	16.161
	0.0778042	0.349573	sp|Q9Y224|RTRAF_HUMAN;tr|H0YJB9|H0YJB9_HUMAN;tr|G3V4C6|G3V4C6_HUMAN	sp|Q9Y224|RTRAF_HUMAN RNA transcription, translation and transport factor protein OS=Homo sapiens OX=9606 GN=RTRAF PE=1 SV=1;tr|H0YJB9|H0YJB9_HUMAN RNA transcription, translation and transport factor protein (Fragment) OS=Homo sapiens OX=9606 GN=RTRAF PE=1	Color2 [DarkGray]	1	4					18.0232	19.5098	17.6284	17.567	20.7951	15.7506
	0.0774613	-0.358777	tr|E7ENR5|E7ENR5_HUMAN;tr|H0Y714|H0Y714_HUMAN;sp|Q96G21|IMP4_HUMAN;tr|B9A008|B9A008_HUMAN	tr|E7ENR5|E7ENR5_HUMAN U3 small nucleolar ribonucleoprotein protein IMP4 (Fragment) OS=Homo sapiens OX=9606 GN=IMP4 PE=1 SV=1;tr|H0Y714|H0Y714_HUMAN U3 small nucleolar ribonucleoprotein protein IMP4 (Fragment) OS=Homo sapiens OX=9606 GN=IMP4 PE=1 SV=1;sp|Q	Color2 [DarkGray]	1	4					19.112	13.9664	18.4885	17.5684	17.8411	17.2338
	0.07616	-0.121464	sp|P84103|SRSF3_HUMAN;tr|A0A087X2D0|A0A087X2D0_HUMAN	sp|P84103|SRSF3_HUMAN Serine/arginine-rich splicing factor 3 OS=Homo sapiens OX=9606 GN=SRSF3 PE=1 SV=1;tr|A0A087X2D0|A0A087X2D0_HUMAN Serine/arginine-rich-splicing factor 3 OS=Homo sapiens OX=9606 GN=SRSF3 PE=1 SV=1	Color2 [DarkGray]	1	4					23.0642	22.7413	21.5683	22.3764	23.2225	22.1394
	0.0761011	0.0588779	tr|C9JAW5|C9JAW5_HUMAN;sp|Q9Y241|HIG1A_HUMAN;tr|C9JNU6|C9JNU6_HUMAN	tr|C9JAW5|C9JAW5_HUMAN Uncharacterized protein OS=Homo sapiens OX=9606 PE=4 SV=1;sp|Q9Y241|HIG1A_HUMAN HIG1 domain family member 1A, mitochondrial OS=Homo sapiens OX=9606 GN=HIGD1A PE=1 SV=1;tr|C9JNU6|C9JNU6_HUMAN HIG1 domain family member 1A, mitochondria	Color2 [DarkGray]	1	4					20.5113	20.1677	19.6455	19.8685	20.2264	20.053
	0.075829	0.111531	sp|Q86V81|THOC4_HUMAN;tr|E9PB61|E9PB61_HUMAN	sp|Q86V81|THOC4_HUMAN THO complex subunit 4 OS=Homo sapiens OX=9606 GN=ALYREF PE=1 SV=3;tr|E9PB61|E9PB61_HUMAN THO complex subunit 4 OS=Homo sapiens OX=9606 GN=ALYREF PE=1 SV=1	Color2 [DarkGray]	1	4					23.5293	23.6165	22.5106	22.9408	23.8256	22.5554
	0.0755009	0.0806548	sp|P50454|SERPH_HUMAN;tr|E9PKH2|E9PKH2_HUMAN;tr|E9PPV6|E9PPV6_HUMAN;tr|E9PR70|E9PR70_HUMAN	sp|P50454|SERPH_HUMAN Serpin H1 OS=Homo sapiens OX=9606 GN=SERPINH1 PE=1 SV=2;tr|E9PKH2|E9PKH2_HUMAN Serpin H1 OS=Homo sapiens OX=9606 GN=SERPINH1 PE=1 SV=1;tr|E9PPV6|E9PPV6_HUMAN Serpin H1 OS=Homo sapiens OX=9606 GN=SERPINH1 PE=1 SV=1;tr|E9PR70|E9PR70_HUM	Color2 [DarkGray]	1	4					23.3729	23.2912	22.8464	23.1371	23.6497	22.4818
	0.074887	-0.12007	sp|Q5JTH9|RRP12_HUMAN	sp|Q5JTH9|RRP12_HUMAN RRP12-like protein OS=Homo sapiens OX=9606 GN=RRP12 PE=1 SV=2	Color2 [DarkGray]	1	4					18.4964	17.9315	17.735	17.9545	19.1557	17.413
	0.0748585	-0.178316	sp|P35998|PRS7_HUMAN	sp|P35998|PRS7_HUMAN 26S proteasome regulatory subunit 7 OS=Homo sapiens OX=9606 GN=PSMC2 PE=1 SV=3	Color2 [DarkGray]	1	4					19.1545	17.5526	18.672	19.2603	19.3922	17.2616
	0.0747144	0.140038	sp|P38919|IF4A3_HUMAN;tr|I3L3H2|I3L3H2_HUMAN	sp|P38919|IF4A3_HUMAN Eukaryotic initiation factor 4A-III OS=Homo sapiens OX=9606 GN=EIF4A3 PE=1 SV=4;tr|I3L3H2|I3L3H2_HUMAN Eukaryotic initiation factor 4A-III OS=Homo sapiens OX=9606 GN=EIF4A3 PE=1 SV=2	Color2 [DarkGray]	1	4					21.735	20.7976	20.9425	21.5444	21.6707	19.8399
	0.0745062	-0.0823199	sp|P17066|HSP76_HUMAN;sp|P48741|HSP77_HUMAN	sp|P17066|HSP76_HUMAN Heat shock 70 kDa protein 6 OS=Homo sapiens OX=9606 GN=HSPA6 PE=1 SV=2;sp|P48741|HSP77_HUMAN Putative heat shock 70 kDa protein 7 OS=Homo sapiens OX=9606 GN=HSPA7 PE=5 SV=2	Color2 [DarkGray]	1	4					21.8361	21.048	20.6823	21.2899	20.9398	21.5837
	0.0731619	0.117849	sp|P40616|ARL1_HUMAN;tr|F8VYN9|F8VYN9_HUMAN;tr|B4DZG7|B4DZG7_HUMAN	sp|P40616|ARL1_HUMAN ADP-ribosylation factor-like protein 1 OS=Homo sapiens OX=9606 GN=ARL1 PE=1 SV=1;tr|F8VYN9|F8VYN9_HUMAN ADP-ribosylation factor-like protein 1 OS=Homo sapiens OX=9606 GN=ARL1 PE=1 SV=1;tr|B4DZG7|B4DZG7_HUMAN ADP-ribosylation factor-lik	Color2 [DarkGray]	1	4					19.8581	18.8476	18.6912	18.8457	19.8304	18.3674
	0.0727522	0.137808	sp|P33993|MCM7_HUMAN	sp|P33993|MCM7_HUMAN DNA replication licensing factor MCM7 OS=Homo sapiens OX=9606 GN=MCM7 PE=1 SV=4	Color2 [DarkGray]	1	4					20.9902	20.0469	20.4715	20.8114	21.1169	19.1668
	0.0712851	0.33864	tr|F5H702|F5H702_HUMAN;sp|Q96GC5|RM48_HUMAN	tr|F5H702|F5H702_HUMAN 39S ribosomal protein L48, mitochondrial OS=Homo sapiens OX=9606 GN=MRPL48 PE=1 SV=1;sp|Q96GC5|RM48_HUMAN 39S ribosomal protein L48, mitochondrial OS=Homo sapiens OX=9606 GN=MRPL48 PE=1 SV=2	Color2 [DarkGray]	1	4					19.5955	15.5128	18.3917	19.0583	18.1505	15.2752
	0.0710452	0.185038	sp|P07305|H10_HUMAN	sp|P07305|H10_HUMAN Histone H1.0 OS=Homo sapiens OX=9606 GN=H1F0 PE=1 SV=3	Color2 [DarkGray]	1	4					26.5591	26.4052	24.6002	26.2555	24.3521	26.4018
	0.0707078	0.111073	sp|P25205|MCM3_HUMAN;tr|J3KQ69|J3KQ69_HUMAN;tr|A0A499FHX9|A0A499FHX9_HUMAN	sp|P25205|MCM3_HUMAN DNA replication licensing factor MCM3 OS=Homo sapiens OX=9606 GN=MCM3 PE=1 SV=3;tr|J3KQ69|J3KQ69_HUMAN DNA replication licensing factor MCM3 OS=Homo sapiens OX=9606 GN=MCM3 PE=1 SV=3;tr|A0A499FHX9|A0A499FHX9_HUMAN DNA replication licen	Color2 [DarkGray]	1	4					18.0298	17.5071	17.1681	17.2854	18.3776	16.7089
	0.0703649	0.226596	sp|Q9BYN8|RT26_HUMAN	sp|Q9BYN8|RT26_HUMAN 28S ribosomal protein S26, mitochondrial OS=Homo sapiens OX=9606 GN=MRPS26 PE=1 SV=1	Color2 [DarkGray]	1	4					18.4868	17.9653	18.0996	19.6343	18.394	15.8437
	0.0695017	0.258816	sp|Q8WTT2|NOC3L_HUMAN	sp|Q8WTT2|NOC3L_HUMAN Nucleolar complex protein 3 homolog OS=Homo sapiens OX=9606 GN=NOC3L PE=1 SV=1	Color2 [DarkGray]	1	4					17.8213	16.8354	14.2669	14.541	16.6936	16.9125
	0.0692815	0.0678571	sp|Q9NX24|NHP2_HUMAN;tr|J3QSY4|J3QSY4_HUMAN;tr|D6RC52|D6RC52_HUMAN;tr|D6RCB9|D6RCB9_HUMAN	sp|Q9NX24|NHP2_HUMAN H/ACA ribonucleoprotein complex subunit 2 OS=Homo sapiens OX=9606 GN=NHP2 PE=1 SV=1;tr|J3QSY4|J3QSY4_HUMAN H/ACA ribonucleoprotein complex subunit 2 OS=Homo sapiens OX=9606 GN=NHP2 PE=1 SV=1;tr|D6RC52|D6RC52_HUMAN H/ACA ribonucleoprote	Color2 [DarkGray]	1	4					20.5657	20.3203	19.6433	20.0151	20.4972	19.8135
	0.0689943	0.100601	sp|Q9NY12|GAR1_HUMAN	sp|Q9NY12|GAR1_HUMAN H/ACA ribonucleoprotein complex subunit 1 OS=Homo sapiens OX=9606 GN=GAR1 PE=1 SV=1	Color2 [DarkGray]	1	4					19.3574	18.3711	18.6159	18.1064	19.4854	18.4508
	0.0672064	0.0868162	sp|Q6NZI2|CAVN1_HUMAN	sp|Q6NZI2|CAVN1_HUMAN Caveolae-associated protein 1 OS=Homo sapiens OX=9606 GN=CAVIN1 PE=1 SV=1	Color2 [DarkGray]	1	4					20.5778	20.7784	19.6739	20.0585	20.839	19.8722
	0.0659734	-0.0364443	tr|Q5JP53|Q5JP53_HUMAN;sp|P07437|TBB5_HUMAN;tr|Q5ST81|Q5ST81_HUMAN	tr|Q5JP53|Q5JP53_HUMAN Tubulin beta chain OS=Homo sapiens OX=9606 GN=TUBB PE=1 SV=1;sp|P07437|TBB5_HUMAN Tubulin beta chain OS=Homo sapiens OX=9606 GN=TUBB PE=1 SV=2;tr|Q5ST81|Q5ST81_HUMAN Tubulin beta chain OS=Homo sapiens OX=9606 GN=TUBB PE=1 SV=1	Color2 [DarkGray]	1	4					22.4078	22.6881	22.5011	22.6104	22.8472	22.2488
	0.0659135	-0.305167	sp|O95782|AP2A1_HUMAN	sp|O95782|AP2A1_HUMAN AP-2 complex subunit alpha-1 OS=Homo sapiens OX=9606 GN=AP2A1 PE=1 SV=3	Color2 [DarkGray]	1	4					17.7068	15.5915	14.7852	17.722	17.6597	13.6174
	0.0653315	-0.0679379	sp|Q9H307|PININ_HUMAN	sp|Q9H307|PININ_HUMAN Pinin OS=Homo sapiens OX=9606 GN=PNN PE=1 SV=5	Color2 [DarkGray]	1	4					17.5795	17.0443	17.2448	17.2948	17.9523	16.8254
	0.0650672	-0.461047	tr|H0Y804|H0Y804_HUMAN;tr|B4DK69|B4DK69_HUMAN;tr|S4R3Z2|S4R3Z2_HUMAN;tr|A0A0A0MSS8|A0A0A0MSS8_HUMAN;sp|Q04828|AK1C1_HUMAN;sp|P52895|AK1C2_HUMAN;sp|P42330|AK1C3_HUMAN	tr|H0Y804|H0Y804_HUMAN Aldo-keto reductase family 1 member C1 (Fragment) OS=Homo sapiens OX=9606 GN=AKR1C1 PE=1 SV=1;tr|B4DK69|B4DK69_HUMAN Aldo-keto reductase family 1 member C2 OS=Homo sapiens OX=9606 GN=AKR1C2 PE=1 SV=1;tr|S4R3Z2|S4R3Z2_HUMAN Aldo-keto	Color2 [DarkGray]	1	4					17.4776	13.7426	17.6824	12.7337	17.6929	19.8592
	0.0648121	0.21137	sp|Q9UNX4|WDR3_HUMAN	sp|Q9UNX4|WDR3_HUMAN WD repeat-containing protein 3 OS=Homo sapiens OX=9606 GN=WDR3 PE=1 SV=1	Color2 [DarkGray]	1	4					17.9547	15.646	15.897	17.0657	17.2438	14.5541
	0.063592	-0.0983919	tr|E9PN17|E9PN17_HUMAN;tr|A0A3B3ITX4|A0A3B3ITX4_HUMAN;sp|O75964|ATP5L_HUMAN;tr|A0A3B3IRW3|A0A3B3IRW3_HUMAN	tr|E9PN17|E9PN17_HUMAN ATP synthase subunit g, mitochondrial OS=Homo sapiens OX=9606 GN=ATP5MG PE=1 SV=1;tr|A0A3B3ITX4|A0A3B3ITX4_HUMAN Uncharacterized protein OS=Homo sapiens OX=9606 PE=4 SV=1;sp|O75964|ATP5L_HUMAN ATP synthase subunit g, mitochondrial OS	Color2 [DarkGray]	1	4					22.2892	21.4067	21.2689	21.9178	22.4071	20.9352
	0.0621921	-0.0603879	sp|Q9NV31|IMP3_HUMAN	sp|Q9NV31|IMP3_HUMAN U3 small nucleolar ribonucleoprotein protein IMP3 OS=Homo sapiens OX=9606 GN=IMP3 PE=1 SV=1	Color2 [DarkGray]	1	4					18.9597	18.3117	17.9519	18.3156	18.795	18.2939
	0.0620056	-0.0800311	tr|A0A0A0MRA5|A0A0A0MRA5_HUMAN;tr|B7Z4B8|B7Z4B8_HUMAN;sp|Q9BUJ2|HNRL1_HUMAN;tr|M0R3F1|M0R3F1_HUMAN;tr|M0QYZ0|M0QYZ0_HUMAN	tr|A0A0A0MRA5|A0A0A0MRA5_HUMAN Heterogeneous nuclear ribonucleoprotein U-like protein 1 OS=Homo sapiens OX=9606 GN=HNRNPUL1 PE=1 SV=1;tr|B7Z4B8|B7Z4B8_HUMAN Heterogeneous nuclear ribonucleoprotein U-like protein 1 OS=Homo sapiens OX=9606 GN=HNRNPUL1 PE=1 S	Color2 [DarkGray]	1	4					19.8477	19.7159	19.9445	20.1259	20.557	19.0652
	0.0617888	0.107336	sp|P61964|WDR5_HUMAN	sp|P61964|WDR5_HUMAN WD repeat-containing protein 5 OS=Homo sapiens OX=9606 GN=WDR5 PE=1 SV=1	Color2 [DarkGray]	1	4					16.8956	16.5773	16.0869	16.8074	17.1142	15.3162
	0.0611659	-0.075634	tr|B4DY09|B4DY09_HUMAN;sp|Q12905|ILF2_HUMAN	tr|B4DY09|B4DY09_HUMAN Interleukin enhancer-binding factor 2 OS=Homo sapiens OX=9606 GN=ILF2 PE=1 SV=1;sp|Q12905|ILF2_HUMAN Interleukin enhancer-binding factor 2 OS=Homo sapiens OX=9606 GN=ILF2 PE=1 SV=2	Color2 [DarkGray]	1	4					24.2578	24.3204	23.7123	24.3547	24.7258	23.4368
	0.0610831	0.0631606	sp|Q9Y285|SYFA_HUMAN;tr|K7EK06|K7EK06_HUMAN;tr|K7ER16|K7ER16_HUMAN;tr|K7EPH2|K7EPH2_HUMAN;tr|K7ER00|K7ER00_HUMAN	sp|Q9Y285|SYFA_HUMAN Phenylalanine--tRNA ligase alpha subunit OS=Homo sapiens OX=9606 GN=FARSA PE=1 SV=3;tr|K7EK06|K7EK06_HUMAN Phenylalanine--tRNA ligase alpha subunit (Fragment) OS=Homo sapiens OX=9606 GN=FARSA PE=1 SV=8;tr|K7ER16|K7ER16_HUMAN Phenylalan	Color2 [DarkGray]	1	4					17.8926	17.1193	16.8559	17.1023	17.5781	16.9979
	0.060727	-0.123927	sp|P47755|CAZA2_HUMAN;tr|C9JUG7|C9JUG7_HUMAN;tr|F8W9N7|F8W9N7_HUMAN	sp|P47755|CAZA2_HUMAN F-actin-capping protein subunit alpha-2 OS=Homo sapiens OX=9606 GN=CAPZA2 PE=1 SV=3;tr|C9JUG7|C9JUG7_HUMAN F-actin-capping protein subunit alpha OS=Homo sapiens OX=9606 GN=CAPZA2 PE=1 SV=1;tr|F8W9N7|F8W9N7_HUMAN F-actin-capping protei	Color2 [DarkGray]	1	4					19.1747	20.2339	19.322	20.237	20.4114	18.4539
	0.0600825	0.0730775	tr|G8JLB6|G8JLB6_HUMAN;sp|P31943|HNRH1_HUMAN;tr|E9PCY7|E9PCY7_HUMAN;tr|D6RIU0|D6RIU0_HUMAN;tr|D6RBM0|D6RBM0_HUMAN;tr|D6RIT2|D6RIT2_HUMAN;tr|D6RFM3|D6RFM3_HUMAN;tr|D6RJ04|D6RJ04_HUMAN;tr|D6RDU3|D6RDU3_HUMAN;tr|E5RGV0|E5RGV0_HUMAN;tr|D6R9T0|D6R9T0_HUMAN;tr|D6RAM1|D6RAM1_HUMAN;tr|E7EQJ0|E7EQJ0_HUMAN;tr|H0YB39|H0YB39_HUMAN;tr|D6RIH9|D6RIH9_HUMAN	tr|G8JLB6|G8JLB6_HUMAN Heterogeneous nuclear ribonucleoprotein H OS=Homo sapiens OX=9606 GN=HNRNPH1 PE=1 SV=1;sp|P31943|HNRH1_HUMAN Heterogeneous nuclear ribonucleoprotein H OS=Homo sapiens OX=9606 GN=HNRNPH1 PE=1 SV=4;tr|E9PCY7|E9PCY7_HUMAN Heterogeneous	Color2 [DarkGray]	1	4					23.2167	23.9084	22.823	23.1482	23.7642	22.8165
	0.0594293	0.0916786	sp|Q02878|RL6_HUMAN	sp|Q02878|RL6_HUMAN 60S ribosomal protein L6 OS=Homo sapiens OX=9606 GN=RPL6 PE=1 SV=3	Color2 [DarkGray]	1	4					24.1144	23.5695	23.4028	23.5993	24.4536	22.7588
	0.0585446	-0.157215	tr|F5GZS6|F5GZS6_HUMAN;sp|P08195|4F2_HUMAN;tr|J3KPF3|J3KPF3_HUMAN	tr|F5GZS6|F5GZS6_HUMAN 4F2 cell-surface antigen heavy chain OS=Homo sapiens OX=9606 GN=SLC3A2 PE=1 SV=1;sp|P08195|4F2_HUMAN 4F2 cell-surface antigen heavy chain OS=Homo sapiens OX=9606 GN=SLC3A2 PE=1 SV=3;tr|J3KPF3|J3KPF3_HUMAN 4F2 cell-surface antigen hea	Color2 [DarkGray]	1	4					19.3761	18.9202	17.5376	19.1992	19.7925	17.3139
	0.0566392	0.109839	sp|Q9H6F5|CCD86_HUMAN	sp|Q9H6F5|CCD86_HUMAN Coiled-coil domain-containing protein 86 OS=Homo sapiens OX=9606 GN=CCDC86 PE=1 SV=1	Color2 [DarkGray]	1	4					21.0217	20.2061	19.6645	20.6706	20.7857	19.1064
	0.0565335	0.0996291	tr|E9PLA9|E9PLA9_HUMAN;tr|G3V153|G3V153_HUMAN;sp|Q14444|CAPR1_HUMAN	tr|E9PLA9|E9PLA9_HUMAN Caprin-1 (Fragment) OS=Homo sapiens OX=9606 GN=CAPRIN1 PE=1 SV=1;tr|G3V153|G3V153_HUMAN Caprin-1 OS=Homo sapiens OX=9606 GN=CAPRIN1 PE=1 SV=1;sp|Q14444|CAPR1_HUMAN Caprin-1 OS=Homo sapiens OX=9606 GN=CAPRIN1 PE=1 SV=2	Color2 [DarkGray]	1	4					19.776	18.9878	18.7891	18.2803	20.082	18.8917
	0.0564915	0.0731494	tr|J3QLE5|J3QLE5_HUMAN;sp|P63162|RSMN_HUMAN;sp|P14678|RSMB_HUMAN	tr|J3QLE5|J3QLE5_HUMAN Small nuclear ribonucleoprotein-associated protein N (Fragment) OS=Homo sapiens OX=9606 GN=SNRPN PE=1 SV=1;sp|P63162|RSMN_HUMAN Small nuclear ribonucleoprotein-associated protein N OS=Homo sapiens OX=9606 GN=SNRPN PE=1 SV=1;sp|P14678	Color2 [DarkGray]	1	4					21.7038	21.3998	20.5898	21.1934	21.6577	20.6229
	0.0558057	0.0924409	sp|Q99459|CDC5L_HUMAN	sp|Q99459|CDC5L_HUMAN Cell division cycle 5-like protein OS=Homo sapiens OX=9606 GN=CDC5L PE=1 SV=2	Color2 [DarkGray]	1	4					20.7013	20.5082	19.8171	20.5722	20.9174	19.2597
	0.0555181	0.107494	tr|A0A0C4DGH5|A0A0C4DGH5_HUMAN;sp|Q86VP6|CAND1_HUMAN	tr|A0A0C4DGH5|A0A0C4DGH5_HUMAN Cullin-associated NEDD8-dissociated protein 1 (Fragment) OS=Homo sapiens OX=9606 GN=CAND1 PE=1 SV=1;sp|Q86VP6|CAND1_HUMAN Cullin-associated NEDD8-dissociated protein 1 OS=Homo sapiens OX=9606 GN=CAND1 PE=1 SV=2	Color2 [DarkGray]	1	4					17.3725	15.3906	16.8093	17.0451	16.0815	16.1233
	0.054883	0.100899	tr|E9PM69|E9PM69_HUMAN;tr|R4GNH3|R4GNH3_HUMAN;sp|P17980|PRS6A_HUMAN;tr|E9PKD5|E9PKD5_HUMAN;tr|E9PN50|E9PN50_HUMAN;tr|E9PMD8|E9PMD8_HUMAN	tr|E9PM69|E9PM69_HUMAN 26S proteasome regulatory subunit 6A OS=Homo sapiens OX=9606 GN=PSMC3 PE=1 SV=1;tr|R4GNH3|R4GNH3_HUMAN 26S proteasome regulatory subunit 6A OS=Homo sapiens OX=9606 GN=PSMC3 PE=1 SV=1;sp|P17980|PRS6A_HUMAN 26S proteasome regulatory su	Color2 [DarkGray]	1	4					16.3667	16.371	16.6098	15.6116	17.5997	15.8334
	0.0543549	0.0812213	tr|B0QYK0|B0QYK0_HUMAN;sp|Q01844|EWS_HUMAN;tr|H7BY36|H7BY36_HUMAN;tr|A0A0D9SFL3|A0A0D9SFL3_HUMAN;tr|C9JGE3|C9JGE3_HUMAN	tr|B0QYK0|B0QYK0_HUMAN RNA-binding protein EWS OS=Homo sapiens OX=9606 GN=EWSR1 PE=1 SV=1;sp|Q01844|EWS_HUMAN RNA-binding protein EWS OS=Homo sapiens OX=9606 GN=EWSR1 PE=1 SV=1;tr|H7BY36|H7BY36_HUMAN RNA-binding protein EWS (Fragment) OS=Homo sapiens OX=96	Color2 [DarkGray]	1	4					20.6289	21.1654	19.63	20.273	20.8758	20.0319
	0.0539825	-0.169325	tr|A0A0U1RQH7|A0A0U1RQH7_HUMAN;tr|H0Y4X3|H0Y4X3_HUMAN;tr|G3XAC6|G3XAC6_HUMAN;sp|Q14498|RBM39_HUMAN;tr|Q5QP23|Q5QP23_HUMAN	tr|A0A0U1RQH7|A0A0U1RQH7_HUMAN RNA-binding protein 39 (Fragment) OS=Homo sapiens OX=9606 GN=RBM39 PE=1 SV=1;tr|H0Y4X3|H0Y4X3_HUMAN RNA-binding protein 39 (Fragment) OS=Homo sapiens OX=9606 GN=RBM39 PE=1 SV=8;tr|G3XAC6|G3XAC6_HUMAN RNA-binding protein 39 OS	Color2 [DarkGray]	1	4					19.2336	17.3323	17.0361	19.4783	18.0402	16.5914
	0.0539474	0.143421	sp|Q9Y295|DRG1_HUMAN	sp|Q9Y295|DRG1_HUMAN Developmentally-regulated GTP-binding protein 1 OS=Homo sapiens OX=9606 GN=DRG1 PE=1 SV=1	Color2 [DarkGray]	1	4					18.3641	17.2836	16.929	16.8686	18.9661	16.3117
	0.0521664	0.0687968	tr|A0A087WZC4|A0A087WZC4_HUMAN;tr|A0A087WVW4|A0A087WVW4_HUMAN;sp|O43548|TGM5_HUMAN	tr|A0A087WZC4|A0A087WZC4_HUMAN Protein-glutamine gamma-glutamyltransferase 5 OS=Homo sapiens OX=9606 GN=TGM5 PE=1 SV=1;tr|A0A087WVW4|A0A087WVW4_HUMAN Protein-glutamine gamma-glutamyltransferase 5 OS=Homo sapiens OX=9606 GN=TGM5 PE=1 SV=1;sp|O43548|TGM5_HUM	Color2 [DarkGray]	1	4					14.8418	14.9858	14.7356	13.9687	14.8758	15.5123
	0.0516445	-0.0489477	sp|P62805|H4_HUMAN	sp|P62805|H4_HUMAN Histone H4 OS=Homo sapiens OX=9606 GN=HIST1H4A PE=1 SV=2	Color2 [DarkGray]	1	4					31.3395	30.6806	30.5273	31.1474	31.0663	30.4805
	0.050963	-0.0522429	sp|Q9UKM9|RALY_HUMAN;tr|Q5QPL9|Q5QPL9_HUMAN;tr|Q5QPM1|Q5QPM1_HUMAN;tr|Q5QPM0|Q5QPM0_HUMAN	sp|Q9UKM9|RALY_HUMAN RNA-binding protein Raly OS=Homo sapiens OX=9606 GN=RALY PE=1 SV=1;tr|Q5QPL9|Q5QPL9_HUMAN RNA-binding protein Raly (Fragment) OS=Homo sapiens OX=9606 GN=RALY PE=1 SV=1;tr|Q5QPM1|Q5QPM1_HUMAN RNA-binding protein Raly (Fragment) OS=Homo	Color2 [DarkGray]	1	4					24.3649	23.7631	23.3838	23.8697	24.2561	23.5427
	0.0503432	0.278266	tr|H0YJC0|H0YJC0_HUMAN;sp|P62333|PRS10_HUMAN;tr|A0A087X2I1|A0A087X2I1_HUMAN;tr|H0YJS8|H0YJS8_HUMAN	tr|H0YJC0|H0YJC0_HUMAN 26S proteasome regulatory subunit 10B (Fragment) OS=Homo sapiens OX=9606 GN=PSMC6 PE=1 SV=1;sp|P62333|PRS10_HUMAN 26S proteasome regulatory subunit 10B OS=Homo sapiens OX=9606 GN=PSMC6 PE=1 SV=1;tr|A0A087X2I1|A0A087X2I1_HUMAN 26S pro	Color2 [DarkGray]	1	4					19.2254	17.0224	13.3755	17.9165	15.2621	15.6099
	0.0490727	0.119794	sp|Q92900|RENT1_HUMAN	sp|Q92900|RENT1_HUMAN Regulator of nonsense transcripts 1 OS=Homo sapiens OX=9606 GN=UPF1 PE=1 SV=2	Color2 [DarkGray]	1	4					19.257	17.7662	18.3756	18.5744	19.4584	17.0067
	0.0484195	0.111462	sp|Q9H0D6|XRN2_HUMAN	sp|Q9H0D6|XRN2_HUMAN 5-3 exoribonuclease 2 OS=Homo sapiens OX=9606 GN=XRN2 PE=1 SV=1	Color2 [DarkGray]	1	4					18.2134	17.4708	16.7452	17.8523	18.1942	16.0485
	0.0479407	-0.11828	sp|P46779|RL28_HUMAN;tr|H0YMF4|H0YMF4_HUMAN;tr|H0YKD8|H0YKD8_HUMAN;tr|H0YLP6|H0YLP6_HUMAN	sp|P46779|RL28_HUMAN 60S ribosomal protein L28 OS=Homo sapiens OX=9606 GN=RPL28 PE=1 SV=3;tr|H0YMF4|H0YMF4_HUMAN 60S ribosomal protein L28 OS=Homo sapiens OX=9606 GN=RPL28 PE=1 SV=1;tr|H0YKD8|H0YKD8_HUMAN 60S ribosomal protein L28 OS=Homo sapiens OX=9606 G	Color2 [DarkGray]	1	4					20.3631	21.8021	22.0812	20.2892	22.5195	21.7925
	0.0478672	-0.198792	tr|A0A0G2JRA5|A0A0G2JRA5_HUMAN;tr|A0A0G2JRD1|A0A0G2JRD1_HUMAN;tr|S4R3K7|S4R3K7_HUMAN;tr|B0QYV1|B0QYV1_HUMAN;sp|O43251|RFOX2_HUMAN;tr|A0A0G2JSB3|A0A0G2JSB3_HUMAN;tr|F8VZG9|F8VZG9_HUMAN;tr|B7Z1U7|B7Z1U7_HUMAN;tr|J3KNW3|J3KNW3_HUMAN;sp|Q9NWB1|RFOX1_HUMAN;tr|B0QYY4|B0QYY4_HUMAN;tr|A0A087X2B1|A0A087X2B1_HUMAN;tr|I3L1D4|I3L1D4_HUMAN;tr|F8VZY7|F8VZY7_HUMAN;tr|F8VR27|F8VR27_HUMAN;tr|S4R469|S4R469_HUMAN;t…	tr|A0A0G2JRA5|A0A0G2JRA5_HUMAN RNA-binding protein fox-1 homolog 2 (Fragment) OS=Homo sapiens OX=9606 GN=RBFOX2 PE=1 SV=1;tr|A0A0G2JRD1|A0A0G2JRD1_HUMAN RNA-binding protein fox-1 homolog 2 (Fragment) OS=Homo sapiens OX=9606 GN=RBFOX2 PE=1 SV=1;tr|S4R3K7|S4	Color2 [DarkGray]	1	4					14.9456	19.1401	17.118	17.5867	18.3702	15.8433
	0.047858	-0.157164	sp|Q8TDN6|BRX1_HUMAN	sp|Q8TDN6|BRX1_HUMAN Ribosome biogenesis protein BRX1 homolog OS=Homo sapiens OX=9606 GN=BRIX1 PE=1 SV=2	Color2 [DarkGray]	1	4					20.2245	19.5071	19.0154	20.9182	20.6947	17.6055
	0.0478357	0.273199	sp|A6NIE6|RN3P2_HUMAN	sp|A6NIE6|RN3P2_HUMAN Putative RRN3-like protein RRN3P2 OS=Homo sapiens OX=9606 GN=RRN3P2 PE=5 SV=3	Color2 [DarkGray]	1	4					19.1294	19.4561	18.0847	14.8169	20.1392	20.8945
	0.047729	0.201783	tr|B5MCF9|B5MCF9_HUMAN;sp|O00541|PESC_HUMAN;tr|B3KXD6|B3KXD6_HUMAN	tr|B5MCF9|B5MCF9_HUMAN Pescadillo homolog OS=Homo sapiens OX=9606 GN=PES1 PE=1 SV=1;sp|O00541|PESC_HUMAN Pescadillo homolog OS=Homo sapiens OX=9606 GN=PES1 PE=1 SV=1;tr|B3KXD6|B3KXD6_HUMAN Pescadillo homolog OS=Homo sapiens OX=9606 GN=PES1 PE=1 SV=1	Color2 [DarkGray]	1	4					19.7238	15.7853	18.8603	18.1141	19.2317	16.4182
	0.0477253	-0.0568155	sp|P14618|KPYM_HUMAN;tr|H3BTN5|H3BTN5_HUMAN;tr|B4DNK4|B4DNK4_HUMAN;tr|H3BQ34|H3BQ34_HUMAN;tr|H3BR70|H3BR70_HUMAN	sp|P14618|KPYM_HUMAN Pyruvate kinase PKM OS=Homo sapiens OX=9606 GN=PKM PE=1 SV=4;tr|H3BTN5|H3BTN5_HUMAN Pyruvate kinase (Fragment) OS=Homo sapiens OX=9606 GN=PKM PE=1 SV=1;tr|B4DNK4|B4DNK4_HUMAN Pyruvate kinase OS=Homo sapiens OX=9606 GN=PKM PE=1 SV=1;tr|	Color2 [DarkGray]	1	4					23.2192	23.5578	22.6586	22.7585	23.8048	23.0427
	0.0470244	-0.0430654	sp|Q15149|PLEC_HUMAN;tr|H0YDN1|H0YDN1_HUMAN	sp|Q15149|PLEC_HUMAN Plectin OS=Homo sapiens OX=9606 GN=PLEC PE=1 SV=3;tr|H0YDN1|H0YDN1_HUMAN Plectin OS=Homo sapiens OX=9606 GN=PLEC PE=1 SV=9	Color2 [DarkGray]	1	4					23.4218	23.2331	22.9986	23.3374	23.7182	22.7271
	0.0466292	0.0304184	sp|Q13405|RM49_HUMAN;tr|H0YDP7|H0YDP7_HUMAN	sp|Q13405|RM49_HUMAN 39S ribosomal protein L49, mitochondrial OS=Homo sapiens OX=9606 GN=MRPL49 PE=1 SV=1;tr|H0YDP7|H0YDP7_HUMAN 39S ribosomal protein L49, mitochondrial (Fragment) OS=Homo sapiens OX=9606 GN=MRPL49 PE=1 SV=1	Color2 [DarkGray]	1	4					19.1734	18.9735	18.8888	19.0039	19.3278	18.6129
	0.0451665	0.0885201	sp|P05455|LA_HUMAN;tr|E7ERC4|E7ERC4_HUMAN	sp|P05455|LA_HUMAN Lupus La protein OS=Homo sapiens OX=9606 GN=SSB PE=1 SV=2;tr|E7ERC4|E7ERC4_HUMAN Lupus La protein (Fragment) OS=Homo sapiens OX=9606 GN=SSB PE=1 SV=1	Color2 [DarkGray]	1	4					21.623	21.742	21.4046	22.1004	22.225	20.1785
	0.0449309	0.11751	sp|O75955|FLOT1_HUMAN;tr|A2AB13|A2AB13_HUMAN;tr|A0A140T9W4|A0A140T9W4_HUMAN;tr|A0A0G2JJQ6|A0A0G2JJQ6_HUMAN;tr|A2AB12|A2AB12_HUMAN;tr|A2AB10|A2AB10_HUMAN;tr|A0A140T9R1|A0A140T9R1_HUMAN	sp|O75955|FLOT1_HUMAN Flotillin-1 OS=Homo sapiens OX=9606 GN=FLOT1 PE=1 SV=3;tr|A2AB13|A2AB13_HUMAN Flotillin-1 (Fragment) OS=Homo sapiens OX=9606 GN=FLOT1 PE=1 SV=1;tr|A0A140T9W4|A0A140T9W4_HUMAN Flotillin-1 (Fragment) OS=Homo sapiens OX=9606 GN=FLOT1 PE=	Color2 [DarkGray]	1	4					17.7437	17.6058	17.0572	17.6811	18.6636	15.7096
	0.0435808	0.022721	sp|P15880|RS2_HUMAN;tr|H0YEN5|H0YEN5_HUMAN;tr|E9PQD7|E9PQD7_HUMAN;tr|E9PMM9|E9PMM9_HUMAN	sp|P15880|RS2_HUMAN 40S ribosomal protein S2 OS=Homo sapiens OX=9606 GN=RPS2 PE=1 SV=2;tr|H0YEN5|H0YEN5_HUMAN 40S ribosomal protein S2 (Fragment) OS=Homo sapiens OX=9606 GN=RPS2 PE=1 SV=1;tr|E9PQD7|E9PQD7_HUMAN 40S ribosomal protein S2 OS=Homo sapiens OX=9	Color2 [DarkGray]	1	4					24.4061	24.151	23.8889	23.9835	24.3105	24.0838
	0.0435208	0.0489928	sp|Q00839|HNRPU_HUMAN;tr|A0A1W2PPS1|A0A1W2PPS1_HUMAN;tr|A0A1X7SBS1|A0A1X7SBS1_HUMAN;tr|A0A1W2PP35|A0A1W2PP35_HUMAN;tr|Q5RI18|Q5RI18_HUMAN;tr|A0A1W2PPH7|A0A1W2PPH7_HUMAN;tr|A0A1W2PPL4|A0A1W2PPL4_HUMAN;tr|A0A1W2PP34|A0A1W2PP34_HUMAN;tr|A0A1W2PQL0|A0A1W2PQL0_HUMAN;tr|A0A1W2PQ74|A0A1W2PQ74_HUMAN;tr|A0A1W2PRZ7|A0A1W2PRZ7_HUMAN;tr|A0A1W2PQD4|A0A1W2PQD4_HUMAN	sp|Q00839|HNRPU_HUMAN Heterogeneous nuclear ribonucleoprotein U OS=Homo sapiens OX=9606 GN=HNRNPU PE=1 SV=6;tr|A0A1W2PPS1|A0A1W2PPS1_HUMAN Heterogeneous nuclear ribonucleoprotein U OS=Homo sapiens OX=9606 GN=HNRNPU PE=1 SV=1;tr|A0A1X7SBS1|A0A1X7SBS1_HUMAN	Color2 [DarkGray]	1	4					25.3869	25.3787	25.0374	25.4813	25.6797	24.4949
	0.0433446	0.0666847	sp|Q13247|SRSF6_HUMAN	sp|Q13247|SRSF6_HUMAN Serine/arginine-rich splicing factor 6 OS=Homo sapiens OX=9606 GN=SRSF6 PE=1 SV=2	Color2 [DarkGray]	1	4					22.4712	21.7729	20.6715	21.6176	21.5854	21.5126
	0.0429451	-0.0507889	sp|Q08211|DHX9_HUMAN	sp|Q08211|DHX9_HUMAN ATP-dependent RNA helicase A OS=Homo sapiens OX=9606 GN=DHX9 PE=1 SV=4	Color2 [DarkGray]	1	4					22.4648	22.3406	22.2383	22.3875	23.0934	21.7152
	0.0422116	0.0331643	sp|P23528|COF1_HUMAN;tr|G3V1A4|G3V1A4_HUMAN;tr|E9PP50|E9PP50_HUMAN;tr|E9PK25|E9PK25_HUMAN;tr|E9PLJ3|E9PLJ3_HUMAN;tr|E9PS23|E9PS23_HUMAN;tr|E9PQB7|E9PQB7_HUMAN	sp|P23528|COF1_HUMAN Cofilin-1 OS=Homo sapiens OX=9606 GN=CFL1 PE=1 SV=3;tr|G3V1A4|G3V1A4_HUMAN Cofilin 1 (Non-muscle), isoform CRA_a OS=Homo sapiens OX=9606 GN=CFL1 PE=1 SV=1;tr|E9PP50|E9PP50_HUMAN Cofilin-1 (Fragment) OS=Homo sapiens OX=9606 GN=CFL1 PE=1	Color2 [DarkGray]	1	4					21.8805	21.6566	21.4409	21.1728	21.9646	21.7411
	0.0418744	0.111766	tr|G3XAL0|G3XAL0_HUMAN;sp|P40926|MDHM_HUMAN	tr|G3XAL0|G3XAL0_HUMAN Malate dehydrogenase OS=Homo sapiens OX=9606 GN=MDH2 PE=1 SV=1;sp|P40926|MDHM_HUMAN Malate dehydrogenase, mitochondrial OS=Homo sapiens OX=9606 GN=MDH2 PE=1 SV=3	Color2 [DarkGray]	1	4					18.1841	17.2184	17.4139	15.7738	18.3672	18.34
	0.0415825	-0.0413825	contamENSEMBL:ENSBTAP00000016242;sp|P68363|TBA1B_HUMAN;sp|P68366|TBA4A_HUMAN;tr|F8VVB9|F8VVB9_HUMAN	contamENSEMBL:ENSBTAP00000016242 (Bos taurus) similar to alpha-tubulin I isoform 1;sp|P68363|TBA1B_HUMAN Tubulin alpha-1B chain OS=Homo sapiens OX=9606 GN=TUBA1B PE=1 SV=1;sp|P68366|TBA4A_HUMAN Tubulin alpha-4A chain OS=Homo sapiens OX=9606 GN=TUBA4A PE=1	Color2 [DarkGray]	1	4					24.6735	24.7409	24.2694	24.5355	25.1616	24.1108
	0.0410577	0.210448	sp|Q9NX58|LYAR_HUMAN	sp|Q9NX58|LYAR_HUMAN Cell growth-regulating nucleolar protein OS=Homo sapiens OX=9606 GN=LYAR PE=1 SV=2	Color2 [DarkGray]	1	4					16.8896	17.3926	13.2345	15.9488	17.4435	13.4931
	0.0407262	0.0370935	tr|A6ND22|A6ND22_HUMAN;sp|Q9Y3D3|RT16_HUMAN	tr|A6ND22|A6ND22_HUMAN 28S ribosomal protein S16, mitochondrial OS=Homo sapiens OX=9606 GN=MRPS16 PE=1 SV=1;sp|Q9Y3D3|RT16_HUMAN 28S ribosomal protein S16, mitochondrial OS=Homo sapiens OX=9606 GN=MRPS16 PE=1 SV=1	Color2 [DarkGray]	1	4					19.8972	19.8597	19.6358	19.7601	20.2784	19.2429
	0.0407095	0.0518125	sp|P61353|RL27_HUMAN;tr|K7ELC7|K7ELC7_HUMAN	sp|P61353|RL27_HUMAN 60S ribosomal protein L27 OS=Homo sapiens OX=9606 GN=RPL27 PE=1 SV=2;tr|K7ELC7|K7ELC7_HUMAN 60S ribosomal protein L27 (Fragment) OS=Homo sapiens OX=9606 GN=RPL27 PE=1 SV=1	Color2 [DarkGray]	1	4					26.8794	26.5728	26.218	26.7081	27.0529	25.7537
	0.040621	0.0865777	tr|E5RG31|E5RG31_HUMAN;tr|A0A3B3IU45|A0A3B3IU45_HUMAN;sp|P33991|MCM4_HUMAN;tr|A0A3B3ITP6|A0A3B3ITP6_HUMAN;tr|A0A3B3IS57|A0A3B3IS57_HUMAN;tr|A0A3B3IT92|A0A3B3IT92_HUMAN	tr|E5RG31|E5RG31_HUMAN DNA replication licensing factor MCM4 (Fragment) OS=Homo sapiens OX=9606 GN=MCM4 PE=1 SV=9;tr|A0A3B3IU45|A0A3B3IU45_HUMAN DNA helicase OS=Homo sapiens OX=9606 GN=MCM4 PE=1 SV=1;sp|P33991|MCM4_HUMAN DNA replication licensing factor MC	Color2 [DarkGray]	1	4					19.7831	18.8293	18.8826	19.5621	19.8922	17.781
	0.0404223	-0.111688	sp|P19525|E2AK2_HUMAN	sp|P19525|E2AK2_HUMAN Interferon-induced, double-stranded RNA-activated protein kinase OS=Homo sapiens OX=9606 GN=EIF2AK2 PE=1 SV=2	Color2 [DarkGray]	1	4					18.2834	18.0389	16.4563	18.1905	18.6816	16.2415
	0.0402559	-0.0529919	sp|Q15717|ELAV1_HUMAN;tr|M0QZR9|M0QZR9_HUMAN	sp|Q15717|ELAV1_HUMAN ELAV-like protein 1 OS=Homo sapiens OX=9606 GN=ELAVL1 PE=1 SV=2;tr|M0QZR9|M0QZR9_HUMAN ELAV-like protein 1 OS=Homo sapiens OX=9606 GN=ELAVL1 PE=1 SV=1	Color2 [DarkGray]	1	4					22.9111	22.8686	22.0906	22.6706	23.302	22.0567
	0.0402283	0.0706542	tr|A0A0A0MSK5|A0A0A0MSK5_HUMAN;sp|Q5JTV8|TOIP1_HUMAN;tr|H0YDU3|H0YDU3_HUMAN;tr|H0YD16|H0YD16_HUMAN;tr|H0Y4R4|H0Y4R4_HUMAN;tr|J3KN66|J3KN66_HUMAN	tr|A0A0A0MSK5|A0A0A0MSK5_HUMAN Torsin-1A-interacting protein 1 OS=Homo sapiens OX=9606 GN=TOR1AIP1 PE=1 SV=1;sp|Q5JTV8|TOIP1_HUMAN Torsin-1A-interacting protein 1 OS=Homo sapiens OX=9606 GN=TOR1AIP1 PE=1 SV=2;tr|H0YDU3|H0YDU3_HUMAN Torsin-1A-interacting pr	Color2 [DarkGray]	1	4					17.4948	16.3336	15.5928	15.96	16.6852	16.5641
	0.0399266	0.0411968	sp|P62269|RS18_HUMAN	sp|P62269|RS18_HUMAN 40S ribosomal protein S18 OS=Homo sapiens OX=9606 GN=RPS18 PE=1 SV=3	Color2 [DarkGray]	1	4					25.1086	24.833	24.237	24.9094	24.9373	24.2083
	0.0397196	0.0851529	sp|P08621|RU17_HUMAN	sp|P08621|RU17_HUMAN U1 small nuclear ribonucleoprotein 70 kDa OS=Homo sapiens OX=9606 GN=SNRNP70 PE=1 SV=2	Color2 [DarkGray]	1	4					20.3785	19.0676	18.2772	19.8016	19.2251	18.4411
	0.0387145	-0.129865	sp|Q16795|NDUA9_HUMAN;tr|A0A3B3ISG8|A0A3B3ISG8_HUMAN	sp|Q16795|NDUA9_HUMAN NADH dehydrogenase [ubiquinone] 1 alpha subcomplex subunit 9, mitochondrial OS=Homo sapiens OX=9606 GN=NDUFA9 PE=1 SV=2;tr|A0A3B3ISG8|A0A3B3ISG8_HUMAN Uncharacterized protein OS=Homo sapiens OX=9606 PE=4 SV=1	Color2 [DarkGray]	1	4					17.8735	17.8101	14.5114	16.874	17.2948	16.4157
	0.0382564	0.141371	sp|P84077|ARF1_HUMAN;sp|P61204|ARF3_HUMAN;tr|F5H423|F5H423_HUMAN	sp|P84077|ARF1_HUMAN ADP-ribosylation factor 1 OS=Homo sapiens OX=9606 GN=ARF1 PE=1 SV=2;sp|P61204|ARF3_HUMAN ADP-ribosylation factor 3 OS=Homo sapiens OX=9606 GN=ARF3 PE=1 SV=2;tr|F5H423|F5H423_HUMAN Uncharacterized protein OS=Homo sapiens OX=9606 PE=3 SV	Color2 [DarkGray]	1	4					20.3391	20.4252	18.5647	17.8418	21.6288	19.4342
	0.037659	0.0443128	tr|J3KTA4|J3KTA4_HUMAN;sp|P17844|DDX5_HUMAN	tr|J3KTA4|J3KTA4_HUMAN Probable ATP-dependent RNA helicase DDX5 OS=Homo sapiens OX=9606 GN=DDX5 PE=1 SV=1;sp|P17844|DDX5_HUMAN Probable ATP-dependent RNA helicase DDX5 OS=Homo sapiens OX=9606 GN=DDX5 PE=1 SV=1	Color2 [DarkGray]	1	4					23.8568	23.4563	23.1906	23.4823	24.0483	22.8401
	0.0374357	0.122842	tr|H3BQZ7|H3BQZ7_HUMAN;sp|Q1KMD3|HNRL2_HUMAN	tr|H3BQZ7|H3BQZ7_HUMAN HCG2044799 OS=Homo sapiens OX=9606 GN=HNRNPUL2-BSCL2 PE=4 SV=1;sp|Q1KMD3|HNRL2_HUMAN Heterogeneous nuclear ribonucleoprotein U-like protein 2 OS=Homo sapiens OX=9606 GN=HNRNPUL2 PE=1 SV=1	Color2 [DarkGray]	1	4					18.3232	16.7669	17.8981	18.4764	18.624	15.5193
	0.0368101	-0.324427	sp|P05386|RLA1_HUMAN	sp|P05386|RLA1_HUMAN 60S acidic ribosomal protein P1 OS=Homo sapiens OX=9606 GN=RPLP1 PE=1 SV=1	Color2 [DarkGray]	1	4					15.341	21.5637	15.9129	20.3553	19.9616	13.474
	0.0366928	0.048247	sp|Q96PK6|RBM14_HUMAN	sp|Q96PK6|RBM14_HUMAN RNA-binding protein 14 OS=Homo sapiens OX=9606 GN=RBM14 PE=1 SV=2	Color2 [DarkGray]	1	4					23.0173	22.2401	22.2866	22.855	22.8128	21.7315
	0.0359105	0.036033	sp|P11388|TOP2A_HUMAN	sp|P11388|TOP2A_HUMAN DNA topoisomerase 2-alpha OS=Homo sapiens OX=9606 GN=TOP2A PE=1 SV=3	Color2 [DarkGray]	1	4					20.3975	20.3004	20.0308	20.3391	20.6858	19.5957
	0.0351535	0.0317491	sp|P62750|RL23A_HUMAN;tr|H7BY10|H7BY10_HUMAN;tr|K7ERT8|K7ERT8_HUMAN;tr|A8MUS3|A8MUS3_HUMAN;tr|K7EJV9|K7EJV9_HUMAN;tr|K7EMA7|K7EMA7_HUMAN	sp|P62750|RL23A_HUMAN 60S ribosomal protein L23a OS=Homo sapiens OX=9606 GN=RPL23A PE=1 SV=1;tr|H7BY10|H7BY10_HUMAN 60S ribosomal protein L23a (Fragment) OS=Homo sapiens OX=9606 GN=RPL23A PE=1 SV=1;tr|K7ERT8|K7ERT8_HUMAN 60S ribosomal protein L23a (Fragmen	Color2 [DarkGray]	1	4					26.9812	26.6218	26.413	26.7024	27.0503	26.1681
	0.0341322	-0.039128	sp|O95793|STAU1_HUMAN;tr|Q5JW30|Q5JW30_HUMAN;tr|A0A087X1A5|A0A087X1A5_HUMAN	sp|O95793|STAU1_HUMAN Double-stranded RNA-binding protein Staufen homolog 1 OS=Homo sapiens OX=9606 GN=STAU1 PE=1 SV=2;tr|Q5JW30|Q5JW30_HUMAN Double-stranded RNA-binding protein Staufen homolog 1 OS=Homo sapiens OX=9606 GN=STAU1 PE=1 SV=1;tr|A0A087X1A5|A0A	Color2 [DarkGray]	1	4					22.0213	21.2534	21.4617	21.8107	22.0361	21.007
	0.0341051	0.0482095	sp|P36578|RL4_HUMAN;tr|H3BM89|H3BM89_HUMAN	sp|P36578|RL4_HUMAN 60S ribosomal protein L4 OS=Homo sapiens OX=9606 GN=RPL4 PE=1 SV=5;tr|H3BM89|H3BM89_HUMAN 60S ribosomal protein L4 OS=Homo sapiens OX=9606 GN=RPL4 PE=1 SV=1	Color2 [DarkGray]	1	4					24.8503	25.0217	24.7981	25.0606	25.5294	23.9355
	0.0339582	-0.194733	tr|K7EKE5|K7EKE5_HUMAN;tr|K7EIS0|K7EIS0_HUMAN;sp|Q9NRH3|TBG2_HUMAN;sp|P23258|TBG1_HUMAN	tr|K7EKE5|K7EKE5_HUMAN Tubulin gamma-1 chain OS=Homo sapiens OX=9606 GN=TUBG1 PE=4 SV=1;tr|K7EIS0|K7EIS0_HUMAN Tubulin gamma chain (Fragment) OS=Homo sapiens OX=9606 GN=TUBG1 PE=1 SV=1;sp|Q9NRH3|TBG2_HUMAN Tubulin gamma-2 chain OS=Homo sapiens OX=9606 GN=T	Color2 [DarkGray]	1	4					19.5932	15.7574	15.5525	18.3144	18.8423	14.3306
	0.0337102	0.200871	sp|P83881|RL36A_HUMAN;tr|J3KQN4|J3KQN4_HUMAN;tr|H0Y5B4|H0Y5B4_HUMAN;tr|H7BZ11|H7BZ11_HUMAN;tr|R4GN19|R4GN19_HUMAN	sp|P83881|RL36A_HUMAN 60S ribosomal protein L36a OS=Homo sapiens OX=9606 GN=RPL36A PE=1 SV=2;tr|J3KQN4|J3KQN4_HUMAN 60S ribosomal protein L36a OS=Homo sapiens OX=9606 GN=RPL36A PE=1 SV=1;tr|H0Y5B4|H0Y5B4_HUMAN 60S ribosomal protein L36a OS=Homo sapiens OX=	Color2 [DarkGray]	1	4					23.2129	19.5001	22.6693	23.1147	23.3623	18.3026
	0.0329061	0.045735	tr|I3L3P7|I3L3P7_HUMAN;sp|P62244|RS15A_HUMAN;tr|I3L246|I3L246_HUMAN;tr|H3BN98|H3BN98_HUMAN	tr|I3L3P7|I3L3P7_HUMAN 40S ribosomal protein S15a OS=Homo sapiens OX=9606 GN=RPS15A PE=1 SV=1;sp|P62244|RS15A_HUMAN 40S ribosomal protein S15a OS=Homo sapiens OX=9606 GN=RPS15A PE=1 SV=2;tr|I3L246|I3L246_HUMAN 40S ribosomal protein S15a OS=Homo sapiens OX=	Color2 [DarkGray]	1	4					24.575	23.9306	23.7963	24.334	24.57	23.2607
	0.0327879	-0.0425955	sp|P60866|RS20_HUMAN;tr|E5RIP1|E5RIP1_HUMAN;tr|E5RJX2|E5RJX2_HUMAN	sp|P60866|RS20_HUMAN 40S ribosomal protein S20 OS=Homo sapiens OX=9606 GN=RPS20 PE=1 SV=1;tr|E5RIP1|E5RIP1_HUMAN 40S ribosomal protein S20 OS=Homo sapiens OX=9606 GN=RPS20 PE=1 SV=1;tr|E5RJX2|E5RJX2_HUMAN 40S ribosomal protein S20 OS=Homo sapiens OX=9606 G	Color2 [DarkGray]	1	4					24.41	23.5291	23.0303	23.6227	24.0276	23.447
	0.0326095	0.145372	tr|H0YDD4|H0YDD4_HUMAN;tr|E9PEJ4|E9PEJ4_HUMAN;sp|P10515|ODP2_HUMAN	tr|H0YDD4|H0YDD4_HUMAN Acetyltransferase component of pyruvate dehydrogenase complex (Fragment) OS=Homo sapiens OX=9606 GN=DLAT PE=1 SV=1;tr|E9PEJ4|E9PEJ4_HUMAN Acetyltransferase component of pyruvate dehydrogenase complex OS=Homo sapiens OX=9606 GN=DLAT P	Color2 [DarkGray]	1	4					16.7999	16.1533	14.9387	17.1229	17.3159	13.017
	0.0324951	-0.0463715	sp|P55769|NH2L1_HUMAN;tr|B1AHD1|B1AHD1_HUMAN;tr|A0A3B3IUA2|A0A3B3IUA2_HUMAN;tr|A0A3B3IRU2|A0A3B3IRU2_HUMAN	sp|P55769|NH2L1_HUMAN NHP2-like protein 1 OS=Homo sapiens OX=9606 GN=SNU13 PE=1 SV=3;tr|B1AHD1|B1AHD1_HUMAN NHP2-like protein 1 OS=Homo sapiens OX=9606 GN=SNU13 PE=1 SV=1;tr|A0A3B3IUA2|A0A3B3IUA2_HUMAN NHP2-like protein 1 OS=Homo sapiens OX=9606 GN=SNU13 P	Color2 [DarkGray]	1	4					21.7028	21.3707	20.956	20.8556	22.2411	21.072
	0.0315769	0.0446631	sp|P22695|QCR2_HUMAN;tr|H3BRG4|H3BRG4_HUMAN;tr|H3BSJ9|H3BSJ9_HUMAN;tr|H3BP04|H3BP04_HUMAN	sp|P22695|QCR2_HUMAN Cytochrome b-c1 complex subunit 2, mitochondrial OS=Homo sapiens OX=9606 GN=UQCRC2 PE=1 SV=3;tr|H3BRG4|H3BRG4_HUMAN Cytochrome b-c1 complex subunit 2, mitochondrial OS=Homo sapiens OX=9606 GN=UQCRC2 PE=1 SV=1;tr|H3BSJ9|H3BSJ9_HUMAN Cyt	Color2 [DarkGray]	1	4					21.5134	21.41	21.0417	21.6172	21.8374	20.3763
	0.0314124	0.0173289	tr|Q6ZN40|Q6ZN40_HUMAN	tr|Q6ZN40|Q6ZN40_HUMAN Tropomyosin 1 (Alpha), isoform CRA_f OS=Homo sapiens OX=9606 GN=TPM1 PE=1 SV=1	Color2 [DarkGray]	1	4					21.4752	21.76	21.9848	21.64	21.9466	21.5814
	0.0313082	0.174323	sp|Q13148|TADBP_HUMAN;tr|A0A087WXQ5|A0A087WXQ5_HUMAN;tr|A0A087WYY0|A0A087WYY0_HUMAN;tr|A0A087X260|A0A087X260_HUMAN;tr|G3V162|G3V162_HUMAN;tr|B1AKP7|B1AKP7_HUMAN;tr|A0A087WX29|A0A087WX29_HUMAN;tr|A0A087WV68|A0A087WV68_HUMAN;tr|K7EJM5|K7EJM5_HUMAN;tr|K7EL26|K7EL26_HUMAN;tr|A0A087WXV3|A0A087WXV3_HUMAN;tr|A0A1W2PNU8|A0A1W2PNU8_HUMAN;tr|A0A0A0N0M3|A0A0A0N0M3_HUMAN;tr|K7EN94|K7EN94_HUMAN;tr|A0A087WX67|…	sp|Q13148|TADBP_HUMAN TAR DNA-binding protein 43 OS=Homo sapiens OX=9606 GN=TARDBP PE=1 SV=1;tr|A0A087WXQ5|A0A087WXQ5_HUMAN TAR DNA-binding protein 43 (Fragment) OS=Homo sapiens OX=9606 GN=TARDBP PE=1 SV=1;tr|A0A087WYY0|A0A087WYY0_HUMAN TAR DNA-binding pro	Color2 [DarkGray]	1	4					14.9458	17.0135	18.3462	15.6334	19.7079	14.4412
	0.0308437	0.0473563	sp|P62304|RUXE_HUMAN;tr|A6NHK2|A6NHK2_HUMAN	sp|P62304|RUXE_HUMAN Small nuclear ribonucleoprotein E OS=Homo sapiens OX=9606 GN=SNRPE PE=1 SV=1;tr|A6NHK2|A6NHK2_HUMAN Small nuclear ribonucleoprotein E OS=Homo sapiens OX=9606 GN=SNRPE PE=1 SV=1	Color2 [DarkGray]	1	4					22.0007	22.5619	21.5841	22.1015	22.6959	21.2072
	0.030794	0.0507132	sp|P08708|RS17_HUMAN;tr|H3BNC9|H3BNC9_HUMAN;tr|H0YN88|H0YN88_HUMAN;tr|A0A075B716|A0A075B716_HUMAN	sp|P08708|RS17_HUMAN 40S ribosomal protein S17 OS=Homo sapiens OX=9606 GN=RPS17 PE=1 SV=2;tr|H3BNC9|H3BNC9_HUMAN Uncharacterized protein OS=Homo sapiens OX=9606 PE=3 SV=2;tr|H0YN88|H0YN88_HUMAN 40S ribosomal protein S17 OS=Homo sapiens OX=9606 GN=RPS17 PE=	Color2 [DarkGray]	1	4					25.1232	25.2848	24.4252	25.2941	25.4643	23.9227
	0.0307265	0.0492681	tr|D6R9P3|D6R9P3_HUMAN;tr|D6RD18|D6RD18_HUMAN;tr|D6RBZ0|D6RBZ0_HUMAN;sp|Q99729|ROAA_HUMAN	tr|D6R9P3|D6R9P3_HUMAN Heterogeneous nuclear ribonucleoprotein A/B OS=Homo sapiens OX=9606 GN=HNRNPAB PE=1 SV=1;tr|D6RD18|D6RD18_HUMAN Heterogeneous nuclear ribonucleoprotein A/B OS=Homo sapiens OX=9606 GN=HNRNPAB PE=1 SV=1;tr|D6RBZ0|D6RBZ0_HUMAN Heterogen	Color2 [DarkGray]	1	4					24.5229	23.1485	23.2585	23.1216	24.1828	23.4778
	0.029615	-0.0357183	sp|O60264|SMCA5_HUMAN	sp|O60264|SMCA5_HUMAN SWI/SNF-related matrix-associated actin-dependent regulator of chromatin subfamily A member 5 OS=Homo sapiens OX=9606 GN=SMARCA5 PE=1 SV=1	Color2 [DarkGray]	1	4					19.7911	19.2933	19.486	19.8101	20.0531	18.8143
	0.0290462	-0.0331364	tr|A0A494C1L1|A0A494C1L1_HUMAN;sp|Q14739|LBR_HUMAN;tr|C9JXK0|C9JXK0_HUMAN	tr|A0A494C1L1|A0A494C1L1_HUMAN Delta(14)-sterol reductase OS=Homo sapiens OX=9606 GN=LBR PE=1 SV=1;sp|Q14739|LBR_HUMAN Delta(14)-sterol reductase OS=Homo sapiens OX=9606 GN=LBR PE=1 SV=2;tr|C9JXK0|C9JXK0_HUMAN Delta(14)-sterol reductase (Fragment) OS=Homo	Color2 [DarkGray]	1	4					21.8326	21.1185	20.7389	21.6024	21.3095	20.8776
	0.0282137	-0.436102	sp|P55060|XPO2_HUMAN	sp|P55060|XPO2_HUMAN Exportin-2 OS=Homo sapiens OX=9606 GN=CSE1L PE=1 SV=3	Color2 [DarkGray]	1	4					15.0042	25.6287	14.4912	16.5636	26.0633	13.8055
	0.0267537	-0.118553	sp|P31025|LCN1_HUMAN	sp|P31025|LCN1_HUMAN Lipocalin-1 OS=Homo sapiens OX=9606 GN=LCN1 PE=1 SV=1	Color2 [DarkGray]	1	4					20.7093	22.2395	19.6482	19.7297	19.6749	23.5479
	0.0266203	-0.0235837	sp|P19338|NUCL_HUMAN;tr|H7BY16|H7BY16_HUMAN	sp|P19338|NUCL_HUMAN Nucleolin OS=Homo sapiens OX=9606 GN=NCL PE=1 SV=3;tr|H7BY16|H7BY16_HUMAN Nucleolin (Fragment) OS=Homo sapiens OX=9606 GN=NCL PE=1 SV=8	Color2 [DarkGray]	1	4					25.2669	25.5674	24.9642	25.1337	25.7622	24.9733
	0.0262592	0.0276642	sp|Q12906|ILF3_HUMAN	sp|Q12906|ILF3_HUMAN Interleukin enhancer-binding factor 3 OS=Homo sapiens OX=9606 GN=ILF3 PE=1 SV=3	Color2 [DarkGray]	1	4					23.8186	23.5085	23.4568	23.7717	24.0163	22.9128
	0.0259872	-0.0527999	tr|H0Y8E6|H0Y8E6_HUMAN;sp|P49736|MCM2_HUMAN	tr|H0Y8E6|H0Y8E6_HUMAN DNA helicase (Fragment) OS=Homo sapiens OX=9606 GN=MCM2 PE=1 SV=1;sp|P49736|MCM2_HUMAN DNA replication licensing factor MCM2 OS=Homo sapiens OX=9606 GN=MCM2 PE=1 SV=4	Color2 [DarkGray]	1	4					19.5196	17.8479	18.4492	18.7078	19.4536	17.8138
	0.0258709	0.026097	sp|Q15233|NONO_HUMAN;tr|H7C367|H7C367_HUMAN;tr|C9JYS8|C9JYS8_HUMAN	sp|Q15233|NONO_HUMAN Non-POU domain-containing octamer-binding protein OS=Homo sapiens OX=9606 GN=NONO PE=1 SV=4;tr|H7C367|H7C367_HUMAN Non-POU domain-containing octamer-binding protein (Fragment) OS=Homo sapiens OX=9606 GN=NONO PE=1 SV=8;tr|C9JYS8|C9JYS8_	Color2 [DarkGray]	1	4					24.0675	23.7523	24.2187	24.0181	24.5053	23.4368
	0.0255468	-0.140011	tr|A0A2R8Y5A0|A0A2R8Y5A0_HUMAN;tr|A0A2R8YF43|A0A2R8YF43_HUMAN;tr|A0A2R8YD58|A0A2R8YD58_HUMAN;tr|E7EU96|E7EU96_HUMAN;sp|Q8NEV1|CSK23_HUMAN;sp|P68400|CSK21_HUMAN;tr|A0A2R8YEW1|A0A2R8YEW1_HUMAN;tr|V9GYA2|V9GYA2_HUMAN;tr|A0A2R8Y4D6|A0A2R8Y4D6_HUMAN;tr|A0A2R8Y4H0|A0A2R8Y4H0_HUMAN	tr|A0A2R8Y5A0|A0A2R8Y5A0_HUMAN Casein kinase II subunit alpha OS=Homo sapiens OX=9606 GN=CSNK2A1 PE=1 SV=1;tr|A0A2R8YF43|A0A2R8YF43_HUMAN Casein kinase II subunit alpha OS=Homo sapiens OX=9606 GN=CSNK2A1 PE=1 SV=1;tr|A0A2R8YD58|A0A2R8YD58_HUMAN Casein kina	Color2 [DarkGray]	1	4					18.3316	17.2176	15.6906	18.4782	19.2679	13.9138
	0.0252152	-0.0201461	sp|P60842|IF4A1_HUMAN;tr|J3KT12|J3KT12_HUMAN;tr|J3QS69|J3QS69_HUMAN;tr|J3KTB5|J3KTB5_HUMAN;tr|J3QL43|J3QL43_HUMAN;tr|J3KSZ0|J3KSZ0_HUMAN;tr|J3QR64|J3QR64_HUMAN	sp|P60842|IF4A1_HUMAN Eukaryotic initiation factor 4A-I OS=Homo sapiens OX=9606 GN=EIF4A1 PE=1 SV=1;tr|J3KT12|J3KT12_HUMAN Eukaryotic initiation factor 4A-I OS=Homo sapiens OX=9606 GN=EIF4A1 PE=1 SV=1;tr|J3QS69|J3QS69_HUMAN Eukaryotic initiation factor 4A-	Color2 [DarkGray]	1	4					22.481	22.1502	21.9519	22.2118	22.5944	21.8373
	0.024343	-0.0275841	sp|Q12931|TRAP1_HUMAN;tr|I3L0K7|I3L0K7_HUMAN	sp|Q12931|TRAP1_HUMAN Heat shock protein 75 kDa, mitochondrial OS=Homo sapiens OX=9606 GN=TRAP1 PE=1 SV=3;tr|I3L0K7|I3L0K7_HUMAN Heat shock protein 75 kDa, mitochondrial OS=Homo sapiens OX=9606 GN=TRAP1 PE=1 SV=1	Color2 [DarkGray]	1	4					20.4956	19.8556	19.9323	20.043	20.7133	19.6099
	0.0240177	-0.0448405	sp|P62277|RS13_HUMAN;tr|J3KMX5|J3KMX5_HUMAN	sp|P62277|RS13_HUMAN 40S ribosomal protein S13 OS=Homo sapiens OX=9606 GN=RPS13 PE=1 SV=2;tr|J3KMX5|J3KMX5_HUMAN 40S ribosomal protein S13 OS=Homo sapiens OX=9606 GN=RPS13 PE=1 SV=1	Color2 [DarkGray]	1	4					26.5941	25.2418	25.0105	26.2192	25.8324	24.9294
	0.0237317	0.0647987	sp|Q99832|TCPH_HUMAN;tr|F8WBP8|F8WBP8_HUMAN	sp|Q99832|TCPH_HUMAN T-complex protein 1 subunit eta OS=Homo sapiens OX=9606 GN=CCT7 PE=1 SV=2;tr|F8WBP8|F8WBP8_HUMAN T-complex protein 1 subunit eta OS=Homo sapiens OX=9606 GN=CCT7 PE=1 SV=1	Color2 [DarkGray]	1	4					13.8386	15.5734	14.9008	13.676	16.1904	14.2521
	0.0231201	-0.133054	tr|D6RJF0|D6RJF0_HUMAN;tr|D6RHD3|D6RHD3_HUMAN;sp|Q9BS16|CENPK_HUMAN	tr|D6RJF0|D6RJF0_HUMAN Centromere protein K OS=Homo sapiens OX=9606 GN=CENPK PE=1 SV=1;tr|D6RHD3|D6RHD3_HUMAN Centromere protein K OS=Homo sapiens OX=9606 GN=CENPK PE=1 SV=1;sp|Q9BS16|CENPK_HUMAN Centromere protein K OS=Homo sapiens OX=9606 GN=CENPK PE=1 S	Color2 [DarkGray]	1	4					17.9213	17.4702	14.4992	17.7887	18.8673	13.6338
	0.0229648	0.0228551	tr|A0A1W2PRE1|A0A1W2PRE1_HUMAN;tr|A2A2R6|A2A2R6_HUMAN;sp|P63092|GNAS2_HUMAN;sp|P38405|GNAL_HUMAN;sp|P04899|GNAI2_HUMAN;sp|A8MTJ3|GNAT3_HUMAN;sp|P08754|GNAI3_HUMAN;sp|P09471|GNAO_HUMAN;sp|P19087|GNAT2_HUMAN;sp|P63096|GNAI1_HUMAN;sp|P11488|GNAT1_HUMAN;tr|H0Y7F4|H0Y7F4_HUMAN;tr|Q5JWE9|Q5JWE9_HUMAN;tr|A0A3B3IUA8|A0A3B3IUA8_HUMAN;tr|A0A1W2PS82|A0A1W2PS82_HUMAN;tr|A0A087WZE5|A0A087WZE5_HUMAN;tr|A0A1W2P…	tr|A0A1W2PRE1|A0A1W2PRE1_HUMAN Guanine nucleotide-binding protein G(o) subunit alpha OS=Homo sapiens OX=9606 GN=GNAO1 PE=1 SV=1;tr|A2A2R6|A2A2R6_HUMAN Guanine nucleotide-binding protein G(s) subunit alpha isoforms short (Fragment) OS=Homo sapiens OX=9606 G	Color2 [DarkGray]	1	4					22.2673	21.4448	21.3734	21.6606	21.9692	21.3871
	0.0220512	-0.0887661	sp|P51571|SSRD_HUMAN;tr|A6NLM8|A6NLM8_HUMAN	sp|P51571|SSRD_HUMAN Translocon-associated protein subunit delta OS=Homo sapiens OX=9606 GN=SSR4 PE=1 SV=1;tr|A6NLM8|A6NLM8_HUMAN Translocon-associated protein subunit delta OS=Homo sapiens OX=9606 GN=SSR4 PE=1 SV=1	Color2 [DarkGray]	1	4					19.9281	19.0698	17.8524	19.9673	20.4932	16.6561
	0.0219544	0.182873	tr|F8VV32|F8VV32_HUMAN;tr|A0A0B4J259|A0A0B4J259_HUMAN;sp|P61626|LYSC_HUMAN	tr|F8VV32|F8VV32_HUMAN Lysozyme OS=Homo sapiens OX=9606 GN=LYZ PE=1 SV=1;tr|A0A0B4J259|A0A0B4J259_HUMAN Lysozyme OS=Homo sapiens OX=9606 GN=LYZ PE=1 SV=1;sp|P61626|LYSC_HUMAN Lysozyme C OS=Homo sapiens OX=9606 GN=LYZ PE=1 SV=1	Color2 [DarkGray]	1	4					21.6784	21.6479	19.5426	15.4689	22.6645	24.1868
	0.0216164	0.0367502	sp|P09382|LEG1_HUMAN	sp|P09382|LEG1_HUMAN Galectin-1 OS=Homo sapiens OX=9606 GN=LGALS1 PE=1 SV=2	Color2 [DarkGray]	1	4					20.6905	19.1137	19.1928	19.6906	20.014	19.1822
	0.0206635	0.0347983	sp|P51398|RT29_HUMAN;tr|V9GZ03|V9GZ03_HUMAN;tr|V9GYL9|V9GYL9_HUMAN;tr|V9GYA7|V9GYA7_HUMAN;tr|V9GYJ9|V9GYJ9_HUMAN	sp|P51398|RT29_HUMAN 28S ribosomal protein S29, mitochondrial OS=Homo sapiens OX=9606 GN=DAP3 PE=1 SV=1;tr|V9GZ03|V9GZ03_HUMAN 28S ribosomal protein S29, mitochondrial (Fragment) OS=Homo sapiens OX=9606 GN=DAP3 PE=1 SV=1;tr|V9GYL9|V9GYL9_HUMAN 28S ribosoma	Color2 [DarkGray]	1	4					20.3658	20.0509	19.1	19.3589	20.6284	19.4249
	0.0202249	0.060736	sp|O43172|PRP4_HUMAN	sp|O43172|PRP4_HUMAN U4/U6 small nuclear ribonucleoprotein Prp4 OS=Homo sapiens OX=9606 GN=PRPF4 PE=1 SV=2	Color2 [DarkGray]	1	4					16.2684	15.6445	15.7843	16.2259	17.3125	13.9765
	0.0200969	0.0153478	tr|B7Z645|B7Z645_HUMAN	tr|B7Z645|B7Z645_HUMAN Heterogeneous nuclear ribonucleoprotein Q OS=Homo sapiens OX=9606 GN=SYNCRIP PE=1 SV=1	Color2 [DarkGray]	1	4					18.5021	17.6995	17.9007	18.0472	18.1428	17.8662
	0.0187882	-0.0226924	sp|P40429|RL13A_HUMAN;tr|M0QYS1|M0QYS1_HUMAN;tr|Q8J015|Q8J015_HUMAN	sp|P40429|RL13A_HUMAN 60S ribosomal protein L13a OS=Homo sapiens OX=9606 GN=RPL13A PE=1 SV=2;tr|M0QYS1|M0QYS1_HUMAN 60S ribosomal protein L13a (Fragment) OS=Homo sapiens OX=9606 GN=RPL13A PE=1 SV=2;tr|Q8J015|Q8J015_HUMAN 60S ribosomal protein L13a OS=Homo	Color2 [DarkGray]	1	4					24.1019	24.0287	24.4082	24.7613	24.3802	23.4654
	0.0183081	0.0247733	tr|E7ETK0|E7ETK0_HUMAN;tr|A0A2R8Y849|A0A2R8Y849_HUMAN;tr|A0A087WUS0|A0A087WUS0_HUMAN;sp|P62847|RS24_HUMAN;tr|A0A2R8YD14|A0A2R8YD14_HUMAN	tr|E7ETK0|E7ETK0_HUMAN 40S ribosomal protein S24 OS=Homo sapiens OX=9606 GN=RPS24 PE=1 SV=1;tr|A0A2R8Y849|A0A2R8Y849_HUMAN 40S ribosomal protein S24 OS=Homo sapiens OX=9606 GN=RPS24 PE=1 SV=1;tr|A0A087WUS0|A0A087WUS0_HUMAN 40S ribosomal protein S24 OS=Homo	Color2 [DarkGray]	1	4					23.6875	24.1128	23.2895	24.013	24.0931	22.9095
	0.0179909	-0.0221621	sp|P41091|IF2G_HUMAN;sp|Q2VIR3|IF2GL_HUMAN	sp|P41091|IF2G_HUMAN Eukaryotic translation initiation factor 2 subunit 3 OS=Homo sapiens OX=9606 GN=EIF2S3 PE=1 SV=3;sp|Q2VIR3|IF2GL_HUMAN Eukaryotic translation initiation factor 2 subunit 3B OS=Homo sapiens OX=9606 GN=EIF2S3B PE=2 SV=2	Color2 [DarkGray]	1	4					20.9321	20.4272	20.0227	20.7743	20.8181	19.8561
	0.0169944	0.0220572	tr|J3QRI7|J3QRI7_HUMAN;tr|J3QQQ9|J3QQQ9_HUMAN;tr|J3QQV1|J3QQV1_HUMAN;tr|E5RIT6|E5RIT6_HUMAN;sp|Q9UNX3|RL26L_HUMAN;sp|P61254|RL26_HUMAN;tr|J3QRC4|J3QRC4_HUMAN	tr|J3QRI7|J3QRI7_HUMAN 60S ribosomal protein L26 (Fragment) OS=Homo sapiens OX=9606 GN=RPL26 PE=4 SV=1;tr|J3QQQ9|J3QQQ9_HUMAN Uncharacterized protein OS=Homo sapiens OX=9606 PE=4 SV=1;tr|J3QQV1|J3QQV1_HUMAN 60S ribosomal protein L26 OS=Homo sapiens OX=9606	Color2 [DarkGray]	1	4					25.3782	25.0294	24.7768	25.5589	25.2927	24.2666
	0.0166562	-0.0827347	sp|P82673|RT35_HUMAN;tr|H0YG82|H0YG82_HUMAN	sp|P82673|RT35_HUMAN 28S ribosomal protein S35, mitochondrial OS=Homo sapiens OX=9606 GN=MRPS35 PE=1 SV=1;tr|H0YG82|H0YG82_HUMAN 28S ribosomal protein S35, mitochondrial (Fragment) OS=Homo sapiens OX=9606 GN=MRPS35 PE=1 SV=1	Color2 [DarkGray]	1	4					18.1744	16.4639	13.6202	17.7531	16.3647	14.3889
	0.0160292	0.0215975	sp|Q8WYP5|ELYS_HUMAN	sp|Q8WYP5|ELYS_HUMAN Protein ELYS OS=Homo sapiens OX=9606 GN=AHCTF1 PE=1 SV=3	Color2 [DarkGray]	1	4					16.433	16.1168	15.7546	16.1398	16.7435	15.3564
	0.0159778	0.0318985	sp|P36542|ATPG_HUMAN	sp|P36542|ATPG_HUMAN ATP synthase subunit gamma, mitochondrial OS=Homo sapiens OX=9606 GN=ATP5F1C PE=1 SV=1	Color2 [DarkGray]	1	4					23.0309	22.6145	22.1586	23.0559	23.2992	21.3531
	0.0146534	0.0206954	sp|P62081|RS7_HUMAN;tr|B5MCP9|B5MCP9_HUMAN;tr|A0A2R8Y623|A0A2R8Y623_HUMAN	sp|P62081|RS7_HUMAN 40S ribosomal protein S7 OS=Homo sapiens OX=9606 GN=RPS7 PE=1 SV=1;tr|B5MCP9|B5MCP9_HUMAN 40S ribosomal protein S7 OS=Homo sapiens OX=9606 GN=RPS7 PE=1 SV=1;tr|A0A2R8Y623|A0A2R8Y623_HUMAN 40S ribosomal protein S7 (Fragment) OS=Homo sapi	Color2 [DarkGray]	1	4					25.3885	25.2061	24.5873	25.3824	25.4946	24.2429
	0.0144973	-0.0286833	sp|P00338|LDHA_HUMAN;tr|F5GYU2|F5GYU2_HUMAN;tr|F5GXY2|F5GXY2_HUMAN;tr|F5GXH2|F5GXH2_HUMAN	sp|P00338|LDHA_HUMAN L-lactate dehydrogenase A chain OS=Homo sapiens OX=9606 GN=LDHA PE=1 SV=2;tr|F5GYU2|F5GYU2_HUMAN L-lactate dehydrogenase A chain (Fragment) OS=Homo sapiens OX=9606 GN=LDHA PE=1 SV=1;tr|F5GXY2|F5GXY2_HUMAN L-lactate dehydrogenase A chai	Color2 [DarkGray]	1	4					21.3279	20.7221	20.4034	19.6575	21.3614	21.5206
	0.0131598	-0.0841233	sp|P27105|STOM_HUMAN;tr|F8VSL7|F8VSL7_HUMAN	sp|P27105|STOM_HUMAN Erythrocyte band 7 integral membrane protein OS=Homo sapiens OX=9606 GN=STOM PE=1 SV=3;tr|F8VSL7|F8VSL7_HUMAN Erythrocyte band 7 integral membrane protein OS=Homo sapiens OX=9606 GN=STOM PE=1 SV=1	Color2 [DarkGray]	1	4					19.8646	13.7311	17.7546	18.2047	18.4108	14.9872
	0.012924	0.0122973	tr|A0A2R8Y6J3|A0A2R8Y6J3_HUMAN;sp|P46777|RL5_HUMAN	tr|A0A2R8Y6J3|A0A2R8Y6J3_HUMAN 60S ribosomal protein L5 (Fragment) OS=Homo sapiens OX=9606 GN=RPL5 PE=1 SV=1;sp|P46777|RL5_HUMAN 60S ribosomal protein L5 OS=Homo sapiens OX=9606 GN=RPL5 PE=1 SV=3	Color2 [DarkGray]	1	4					24.6296	24.0895	24.0584	24.5126	24.4889	23.7391
	0.0128521	-0.247234	sp|Q8TDD1|DDX54_HUMAN;tr|F8VRX4|F8VRX4_HUMAN	sp|Q8TDD1|DDX54_HUMAN ATP-dependent RNA helicase DDX54 OS=Homo sapiens OX=9606 GN=DDX54 PE=1 SV=2;tr|F8VRX4|F8VRX4_HUMAN ATP-dependent RNA helicase DDX54 (Fragment) OS=Homo sapiens OX=9606 GN=DDX54 PE=1 SV=1	Color2 [DarkGray]	1	4					28.7639	15.1851	29.1452	28.9331	29.0842	15.8184
	0.0117712	0.0235291	tr|Q5TCU3|Q5TCU3_HUMAN	tr|Q5TCU3|Q5TCU3_HUMAN Tropomyosin beta chain OS=Homo sapiens OX=9606 GN=TPM2 PE=1 SV=1	Color2 [DarkGray]	1	4					17.7495	18.8004	17.678	17.4349	19.1517	17.5707
	0.0117221	0.0732384	sp|Q13509|TBB3_HUMAN;tr|A0A0B4J269|A0A0B4J269_HUMAN	sp|Q13509|TBB3_HUMAN Tubulin beta-3 chain OS=Homo sapiens OX=9606 GN=TUBB3 PE=1 SV=2;tr|A0A0B4J269|A0A0B4J269_HUMAN Uncharacterized protein OS=Homo sapiens OX=9606 PE=1 SV=1	Color2 [DarkGray]	1	4					18.2676	13.9668	18.3786	14.2446	19.315	16.8335
	0.0116572	-0.0117563	sp|O43390|HNRPR_HUMAN;tr|B4DT28|B4DT28_HUMAN	sp|O43390|HNRPR_HUMAN Heterogeneous nuclear ribonucleoprotein R OS=Homo sapiens OX=9606 GN=HNRNPR PE=1 SV=1;tr|B4DT28|B4DT28_HUMAN Heterogeneous nuclear ribonucleoprotein R OS=Homo sapiens OX=9606 GN=HNRNPR PE=1 SV=1	Color2 [DarkGray]	1	4					24.2261	24.2152	23.8418	24.0633	24.6596	23.5955
	0.0113459	-0.0190468	sp|P61619|S61A1_HUMAN;tr|B4DR61|B4DR61_HUMAN;tr|F8W776|F8W776_HUMAN;tr|Q8TC24|Q8TC24_HUMAN;sp|Q9H9S3|S61A2_HUMAN	sp|P61619|S61A1_HUMAN Protein transport protein Sec61 subunit alpha isoform 1 OS=Homo sapiens OX=9606 GN=SEC61A1 PE=1 SV=2;tr|B4DR61|B4DR61_HUMAN Protein transport protein Sec61 subunit alpha isoform 1 OS=Homo sapiens OX=9606 GN=SEC61A1 PE=1 SV=1;tr|F8W776	Color2 [DarkGray]	1	4					21.4125	20.0921	20.8579	20.2355	21.5779	20.6062
	0.0113438	-0.0594365	sp|Q14574|DSC3_HUMAN	sp|Q14574|DSC3_HUMAN Desmocollin-3 OS=Homo sapiens OX=9606 GN=DSC3 PE=1 SV=3	Color2 [DarkGray]	1	4					15.9436	17.0441	14.5672	13.4477	18.8378	15.4478
	0.00937358	0.00833066	sp|P10809|CH60_HUMAN	sp|P10809|CH60_HUMAN 60 kDa heat shock protein, mitochondrial OS=Homo sapiens OX=9606 GN=HSPD1 PE=1 SV=2	Color2 [DarkGray]	1	4					20.2402	19.4825	19.5686	19.8784	19.9648	19.4231
	0.00917849	0.0148786	sp|Q9P035|HACD3_HUMAN;tr|H3BS72|H3BS72_HUMAN;tr|H3BPZ1|H3BPZ1_HUMAN;tr|H3BRL8|H3BRL8_HUMAN	sp|Q9P035|HACD3_HUMAN Very-long-chain (3R)-3-hydroxyacyl-CoA dehydratase 3 OS=Homo sapiens OX=9606 GN=HACD3 PE=1 SV=2;tr|H3BS72|H3BS72_HUMAN Very-long-chain (3R)-3-hydroxyacyl-CoA dehydratase OS=Homo sapiens OX=9606 GN=HACD3 PE=1 SV=1;tr|H3BPZ1|H3BPZ1_HUMA	Color2 [DarkGray]	1	4					20.8226	20.6099	20.0739	20.6901	21.2069	19.5647
	0.00806064	0.0302095	sp|P28288|ABCD3_HUMAN	sp|P28288|ABCD3_HUMAN ATP-binding cassette sub-family D member 3 OS=Homo sapiens OX=9606 GN=ABCD3 PE=1 SV=1	Color2 [DarkGray]	1	4					17.9091	15.9576	18.0213	17.7075	18.7943	15.2956
	0.00794788	0.00745964	tr|E7EPF2|E7EPF2_HUMAN;tr|C9J9B2|C9J9B2_HUMAN;tr|E7ETU5|E7ETU5_HUMAN;tr|F6Y5H0|F6Y5H0_HUMAN;sp|P29558|RBMS1_HUMAN;tr|C9JIJ9|C9JIJ9_HUMAN;sp|Q6XE24|RBMS3_HUMAN;tr|A0A1B0GUW5|A0A1B0GUW5_HUMAN	tr|E7EPF2|E7EPF2_HUMAN RNA-binding motif, single-stranded-interacting protein 1 (Fragment) OS=Homo sapiens OX=9606 GN=RBMS1 PE=1 SV=8;tr|C9J9B2|C9J9B2_HUMAN RNA-binding motif, single-stranded-interacting protein 3 OS=Homo sapiens OX=9606 GN=RBMS3 PE=1 SV=1	Color2 [DarkGray]	1	4					19.4971	19.2186	18.5527	19.0563	19.3174	18.8723
	0.00767066	0.0117296	sp|Q9Y2X3|NOP58_HUMAN	sp|Q9Y2X3|NOP58_HUMAN Nucleolar protein 58 OS=Homo sapiens OX=9606 GN=NOP58 PE=1 SV=1	Color2 [DarkGray]	1	4					20.8779	20.9008	20.3035	20.8406	21.3932	19.8133
	0.00705913	0.00458845	sp|P62701|RS4X_HUMAN	sp|P62701|RS4X_HUMAN 40S ribosomal protein S4, X isoform OS=Homo sapiens OX=9606 GN=RPS4X PE=1 SV=2	Color2 [DarkGray]	1	4					25.3634	25.405	24.9898	25.345	25.4778	24.9216
	0.0067771	0.00837898	tr|K7EM02|K7EM02_HUMAN;tr|K7EIJ8|K7EIJ8_HUMAN;sp|Q8IYT4|KATL2_HUMAN	tr|K7EM02|K7EM02_HUMAN Katanin p60 ATPase-containing subunit A-like 2 (Fragment) OS=Homo sapiens OX=9606 GN=KATNAL2 PE=1 SV=1;tr|K7EIJ8|K7EIJ8_HUMAN Katanin p60 ATPase-containing subunit A-like 2 (Fragment) OS=Homo sapiens OX=9606 GN=KATNAL2 PE=1 SV=1;sp|Q	Color2 [DarkGray]	1	4					19.5355	19.023	18.3113	18.5745	19.2417	19.0284
	0.00640852	0.036623	tr|F8VQ14|F8VQ14_HUMAN;tr|F5GWF6|F5GWF6_HUMAN;sp|P78371|TCPB_HUMAN	tr|F8VQ14|F8VQ14_HUMAN T-complex protein 1 subunit beta OS=Homo sapiens OX=9606 GN=CCT2 PE=1 SV=1;tr|F5GWF6|F5GWF6_HUMAN T-complex protein 1 subunit beta OS=Homo sapiens OX=9606 GN=CCT2 PE=1 SV=2;sp|P78371|TCPB_HUMAN T-complex protein 1 subunit beta OS=Hom	Color2 [DarkGray]	1	4					18.9389	17.8024	17.9167	17.9309	15.1292	21.4879
	0.00632423	0.0165653	tr|H0YNG3|H0YNG3_HUMAN;sp|P67812|SC11A_HUMAN;tr|H0YNX5|H0YNX5_HUMAN;tr|H0YKT4|H0YKT4_HUMAN;tr|H0YNA5|H0YNA5_HUMAN	tr|H0YNG3|H0YNG3_HUMAN Signal peptidase complex catalytic subunit SEC11 OS=Homo sapiens OX=9606 GN=SEC11A PE=1 SV=1;sp|P67812|SC11A_HUMAN Signal peptidase complex catalytic subunit SEC11A OS=Homo sapiens OX=9606 GN=SEC11A PE=1 SV=1;tr|H0YNX5|H0YNX5_HUMAN S	Color2 [DarkGray]	1	4					17.9932	17.2842	15.6727	17.6175	17.337	15.946
	0.00549558	-0.023756	sp|Q9P0M6|H2AW_HUMAN;tr|Q5SQT3|Q5SQT3_HUMAN	sp|Q9P0M6|H2AW_HUMAN Core histone macro-H2A.2 OS=Homo sapiens OX=9606 GN=H2AFY2 PE=1 SV=3;tr|Q5SQT3|Q5SQT3_HUMAN Histone H2A (Fragment) OS=Homo sapiens OX=9606 GN=H2AFY2 PE=1 SV=8	Color2 [DarkGray]	1	4					17.5054	13.8027	16.8165	17.0755	16.7346	14.3858
	0.00530365	0.0705204	tr|A0A087WX20|A0A087WX20_HUMAN;tr|H0Y818|H0Y818_HUMAN;sp|P40692|MLH1_HUMAN	tr|A0A087WX20|A0A087WX20_HUMAN DNA mismatch repair protein Mlh1 (Fragment) OS=Homo sapiens OX=9606 GN=MLH1 PE=1 SV=1;tr|H0Y818|H0Y818_HUMAN DNA mismatch repair protein Mlh1 (Fragment) OS=Homo sapiens OX=9606 GN=MLH1 PE=1 SV=1;sp|P40692|MLH1_HUMAN DNA misma	Color2 [DarkGray]	1	4					16.1375	25.3669	23.2134	24.3218	25.3533	14.8311
	0.00500128	-0.0319395	sp|P24534|EF1B_HUMAN	sp|P24534|EF1B_HUMAN Elongation factor 1-beta OS=Homo sapiens OX=9606 GN=EEF1B2 PE=1 SV=3	Color2 [DarkGray]	1	4					16.9782	18.2476	18.0799	16.9549	14.7422	21.7044
	0.00453851	0.00865555	sp|P62851|RS25_HUMAN	sp|P62851|RS25_HUMAN 40S ribosomal protein S25 OS=Homo sapiens OX=9606 GN=RPS25 PE=1 SV=1	Color2 [DarkGray]	1	4					26.6141	25.2508	25.0303	25.4972	26.3355	25.0366
	0.00442094	0.0308332	tr|X1WI22|X1WI22_HUMAN;tr|D6RAA2|D6RAA2_HUMAN;tr|Q5SQT8|Q5SQT8_HUMAN;tr|D6RDB2|D6RDB2_HUMAN;tr|D6RD69|D6RD69_HUMAN;sp|Q9Y6B6|SAR1B_HUMAN;sp|Q9NR31|SAR1A_HUMAN	tr|X1WI22|X1WI22_HUMAN GTP-binding protein SAR1a (Fragment) OS=Homo sapiens OX=9606 GN=SAR1A PE=1 SV=7;tr|D6RAA2|D6RAA2_HUMAN GTP-binding protein SAR1b (Fragment) OS=Homo sapiens OX=9606 GN=SAR1B PE=1 SV=1;tr|Q5SQT8|Q5SQT8_HUMAN GTP-binding protein SAR1a O	Color2 [DarkGray]	1	4					20.1265	15.3152	19.3921	19.5953	20.3221	14.824
	0.00386261	0.00351143	tr|J3KPX7|J3KPX7_HUMAN;sp|Q99623|PHB2_HUMAN;tr|F5GY37|F5GY37_HUMAN;tr|F5GWA7|F5GWA7_HUMAN;tr|F5H3X6|F5H3X6_HUMAN	tr|J3KPX7|J3KPX7_HUMAN Prohibitin-2 OS=Homo sapiens OX=9606 GN=PHB2 PE=1 SV=2;sp|Q99623|PHB2_HUMAN Prohibitin-2 OS=Homo sapiens OX=9606 GN=PHB2 PE=1 SV=2;tr|F5GY37|F5GY37_HUMAN Prohibitin-2 OS=Homo sapiens OX=9606 GN=PHB2 PE=1 SV=1;tr|F5GWA7|F5GWA7_HUMAN P	Color2 [DarkGray]	1	4					23.9718	23.9734	23.8773	24.0572	24.379	23.3758
	0.00376566	0.0120083	tr|H7BXY3|H7BXY3_HUMAN;sp|Q7L2E3|DHX30_HUMAN	tr|H7BXY3|H7BXY3_HUMAN ATP-dependent RNA helicase DHX30 OS=Homo sapiens OX=9606 GN=DHX30 PE=1 SV=1;sp|Q7L2E3|DHX30_HUMAN ATP-dependent RNA helicase DHX30 OS=Homo sapiens OX=9606 GN=DHX30 PE=1 SV=1	Color2 [DarkGray]	1	4					17.2993	14.5803	16.8199	17.0992	15.0206	16.5437
	0.00310711	-0.00264295	sp|P12236|ADT3_HUMAN	sp|P12236|ADT3_HUMAN ADP/ATP translocase 3 OS=Homo sapiens OX=9606 GN=SLC25A6 PE=1 SV=4	Color2 [DarkGray]	1	4					20.8219	20.5715	20.3553	20.4472	21.0585	20.251
	0.00303288	-0.00390561	sp|P26373|RL13_HUMAN;tr|J3QSB4|J3QSB4_HUMAN	sp|P26373|RL13_HUMAN 60S ribosomal protein L13 OS=Homo sapiens OX=9606 GN=RPL13 PE=1 SV=4;tr|J3QSB4|J3QSB4_HUMAN 60S ribosomal protein L13 (Fragment) OS=Homo sapiens OX=9606 GN=RPL13 PE=1 SV=1	Color2 [DarkGray]	1	4					25.1995	24.0961	24.6444	24.5052	25.1829	24.2636
	0.00234527	0.0186049	sp|Q9BVK6|TMED9_HUMAN	sp|Q9BVK6|TMED9_HUMAN Transmembrane emp24 domain-containing protein 9 OS=Homo sapiens OX=9606 GN=TMED9 PE=1 SV=2	Color2 [DarkGray]	1	4					15.6405	21.1573	18.7638	20.4663	20.6167	14.4228
	0.00194571	-0.00770601	tr|J3QLD9|J3QLD9_HUMAN;sp|Q14254|FLOT2_HUMAN;tr|E7EMK3|E7EMK3_HUMAN;tr|K7EKW9|K7EKW9_HUMAN	tr|J3QLD9|J3QLD9_HUMAN Flotillin-2 OS=Homo sapiens OX=9606 GN=FLOT2 PE=1 SV=1;sp|Q14254|FLOT2_HUMAN Flotillin-2 OS=Homo sapiens OX=9606 GN=FLOT2 PE=1 SV=2;tr|E7EMK3|E7EMK3_HUMAN Flotillin-2 OS=Homo sapiens OX=9606 GN=FLOT2 PE=1 SV=1;tr|K7EKW9|K7EKW9_HUMAN	Color2 [DarkGray]	1	4					16.6895	17.2505	14.1002	16.8125	16.9373	14.3135
	0.00100722	0.00709343	tr|A0A0A0MS07|A0A0A0MS07_HUMAN;sp|P01857|IGHG1_HUMAN;tr|A0A0A0MS08|A0A0A0MS08_HUMAN;sp|P01859|IGHG2_HUMAN;sp|P01861|IGHG4_HUMAN;sp|P01860|IGHG3_HUMAN;tr|A0A286YEY4|A0A286YEY4_HUMAN;tr|A0A286YFJ8|A0A286YFJ8_HUMAN;tr|A0A286YES1|A0A286YES1_HUMAN	tr|A0A0A0MS07|A0A0A0MS07_HUMAN Immunoglobulin heavy constant gamma 1 (Fragment) OS=Homo sapiens OX=9606 GN=IGHG1 PE=1 SV=1;sp|P01857|IGHG1_HUMAN Immunoglobulin heavy constant gamma 1 OS=Homo sapiens OX=9606 GN=IGHG1 PE=1 SV=1;tr|A0A0A0MS08|A0A0A0MS08_HUMAN	Color2 [DarkGray]	1	4					20.4437	18.1592	18.1976	14.6023	21.3852	20.7918
	0.000921585	0.00128937	tr|C9JXB8|C9JXB8_HUMAN;tr|C9JNW5|C9JNW5_HUMAN;sp|P83731|RL24_HUMAN	tr|C9JXB8|C9JXB8_HUMAN 60S ribosomal protein L24 OS=Homo sapiens OX=9606 GN=RPL24 PE=1 SV=1;tr|C9JNW5|C9JNW5_HUMAN 60S ribosomal protein L24 OS=Homo sapiens OX=9606 GN=RPL24 PE=1 SV=1;sp|P83731|RL24_HUMAN 60S ribosomal protein L24 OS=Homo sapiens OX=9606 G	Color2 [DarkGray]	1	4					24.8105	24.4091	23.9814	24.5802	24.9625	23.6544

## Sheet: Fig. 3d
Original ITC curves for Fig. 3d. Shown are representative of two independent experiments and similar ITC data obtained by different ITC instruments are highlighted in red box.

## Sheet: Fig. 4a
Antibodies used:
SMN: Santa Cruz Biotechnology, sc-15320, rabbit polyclonal antibody
GFP: Invitrogen, G10362, rabbit monoclonal antibody
TUBB: Santa Cruz Biotechnology, sc-9104, rabbit polyclonal antibody
HRP-conjugated mouse anti-rabbit secondary antibody, Jackson Immuno Research, 211-032-171

## Sheet: Fig. 4c
	SMN/RNAPII	-72	332	1671	2911	3752	4657	5590
	DMSO SMN/RNAPII	1	1	1	1	1	1	1
	Cmpd 1 SMN/RNAPII	0.263067	0.662274	0.138985	0.108543	0.146401	0.158824	0.033227
	Cmpd 2 SMN/RNAPII	0.310691	0.501549	0.449968	0.335488	0.227871	0.35	0.202163
	S.E.M.	0.0120426	0.0306001	0.0540357	0.0567363	0.00302775	0.0301847	0.00733094

## Sheet: Fig. 4d
	POLR2A	-72	332	1671	2911	3560	3752	4657	5590
	DMSO POLR2A	0.235004	0.15915	0.125811	0.057529	0.0963375	0.146208	0.0820159	0.0573047
	SMN Cmpd 1 POLR2A	0.427395	0.162764	0.133101	0.0889401	0.124601	0.230676	0.105583	0.138118
	SMN Cmpd 2 POLR2A	0.558857	0.13334	0.128665	0.0648111	0.0966068	0.212421	0.167742	0.110438
	S.E.M.	-72	332	1671	2911	3560	3752	4657	5590
	DMSO POLR2A S.E.M.	0.0969364	0.0139553	5.20282e-05	0.0136758	0.0113654	0.0238229	0.00767331	0.0102358
	Cmpd 1 S.E.M.	0.194563	0.00662147	0.00960063	0.00791912	0.00670989	0.0275599	0.0398855	0.022619
	Cmpd 2 S.E.M.	0.072678	0.0114319	0.0121174	0.00955375	0.00738852	0.0273526	0.0126821	0.0330101

## Sheet: Fig. 4f
Nucleus#	Scramble	SMN KO
1	662	1409
2	686	1625
3	695	1244
4	651	1274
5	597	1141
6	760	1329
7	853	1367
8	823	1342
9	575	1330
10	527	1441
11	632	1372
12	719	1116
13	748	1225
14	798	1289
15	615	1109
16	534	1089
17	910	1281
18	630	1080
19	660	1011
20	532	919
21	649	1315
22	578	1304
23	631	1065
24	388	1115
25	1187	1048
26	1185	1213
27	1225	1067
28	882	1091
29	752	864
30	779	829
31	762	1034
32	835	1072
33	828	790
34	964	906
35	766	1012
36	878	1039
37	639	1400
38	698	1403
39	673	1594
40	743	1249
41	1121	1213
42	1139	1258
43	764	1027
44	654	809
45	421	1189
46	1985	1613
47	1825	1311
48	1407	1255
49	1006	1475
50	1430	1299
51	1406	1437
52	927	1399
53	1044	1403
54	1035	1515
55	1809	1076
56	1196	1197
57	874	883
58	822	1020
59	751	1074
60	1008	1118
61	981	840
62	1333	1062
63	1125	906
64	1898	888
65	825	954
66	776	1111
67	924	917
68	1149	1571
69	1258	1460
70	1088	1751
71	1253	1936
72	926	1696
73	1012	1721
74	767	1312
75	794	2114
76	684	1262
77	872	1648
78	1088	1426
79	833	1707
80	768	1553
81	1169	1212
82	1002	1287
83	753	1432
84	749	1254
85	567	1561
86	541	1627
87	538	1750
88	953	1377
89	1059	1413
90	648	1107
91	663	1378
92	667	1314
93	533	1430
94	605	1191
95	609	907
96	707	1435
97	703	1467
98	726	1489
99	630	1461
100	659	1166
101	689	1122
102	499	1457
103	632	1490
104	473	1547
105	752	1319
106	594	1403
107	566	1469
108	602	1255
109	537	1865
110	1002	1313
111	530	1339
112	575	1523
113	632	1665
114	486	1435
115	2065	2482
116	1429	1652
117	1583	1722
118	1030	1582
119	1639	1332
120	1095	1084
121	963	1965
122	1314	2029
123	1459	1831
124	1178	1383
125	1562	2209
126	1179	2021
127	1246	1770
128	1633	1407
129	1527	1504
130	1043	1260
131	1113	1399
132	1281	1078
133	1183	885
134	1446	908
135	1360	813
136	1312	754
137	557	931
138	807	1035
139	719	2153
140	384	1988
141	416	2105
142	840	2656
143	465	1430
144	507	1863
145	520	1605
146	463	2106
147	363	2187
148	435	2611
149	468	2929
150	755	1737
151	506	2043
152	465	1998
153	510	2020
154	532	1815
155	336	2221
156	554	1633
157	593	1811
158	894	2069
159	316	1560
160	548	1877
161	828	1358
162	1693	2396
163	705	2267
164	796	1719
165	902	1818
166	615	2109
167	1141	2368
168	1175	1552
169	855	1386
170	993	1793
171	706	1623
172	662	1618
173	1298	2026
174	1087	1162
175	882	1836
176	762	1766
177	708	1937
178	1072	1868
179	943	2211
180	779	2258
181	816	2160
182	1322	2190
183	796	1755
184	1131	1940
185	680	1572
186	643	1269
187	628	1216
188	894	1859
189	805	2220
190	855	2041
191	626	2310
192	680	1875
193	679	2371
194	764	1989
195	591	1876
196	704	2892
197	1228	2205
198	622	2126
199	584	1814
200	724	2128
201	684	1885
202	780	2043
203	744	2383
204	523	1816
205	475	1941
206	526	2104
207	819	1748
208	706	1895
209	631	1919
210	647	1929
211	789	1689
212	574	1075
213	507	1354
214	657	1565
215	795	1263
216	861	1944
217	531	1448
218	557	1591
219	606	1553
220	621	2020
221	680	1843
222	991	1248
223	748	1327
224	1201	1665
225	864	1029
226	720	1853
227	683	1883
228	704	1376
229	804	1780
230	725	1973
231	903	1595
232	639	1698
233	450	1429
234	445	1234
235	546	1277
236	517	1223
237	588	1529
238	617	1516
239	558	1618
240	732	1654
241	439	1695
242	438	1646
243	698	2131
244	506	1789
245	555	1766
246	650	2543
247	617	1813
248	556	1718
249	777	1036
250	1049	2076
251	941	1761
252	1232	1416
253	826	1389
254	658	1406
255	675	1621
256	1086	1516
257	651	1842
258	737	2323
259	722	2623
260	766	2855
261	951	2984
262	820	2237
263	647	1592
264	742	1377
265	905	2702
266	1290	2404
267	870	1756
268	1235	1546
269	681	1753
270	1116	1605
271	885	2771
272	766	1857
273	496	1851
274	608	1758
275	630	2326
276	783	2471
277	1174	1006
278	819	962
279	1124	1343
280	711	1056
281	1101	1174
282	888	1116
283	848	1375
284	799	1375
285	1054	1037
286	927	1137
287	682	872
288	821	1283
289	901	1188
290	795	1317
291	829	979
292	806	1174
293	755	1261
294	742	1590
295	861	1548
296	764	1645
297	985	1127
298	781	1360
299	974	1107
300	798	972
301	793	951
302	920	1594
303	1190	863
304	1075	1809
305	843	1265
306	1043	1263
307	872	1041
308	835	1507
309	843	1089
310	882	1203
311	926	1125
312	929	1021
313	935	1172
314	1030	1597
315	857	1059
316	802	848
317	1240	1200
318	1532	1123
319	1052	1245
320	1462	2093
321	1388	2180
322	1296	1376
323	1077	2080
324	1082	1922
325	1264	1255
326	947	1761
327	1023	1290
328	938	1751
329	748	1625
330	1052	1886
331	1053	1739
332	646	1527
333	1705
334	1387
335	848
336	939
337	1019
338	1482
339	819
340	829
341	1126
342	906
343	795
344	1120
345	958
346	663
347	873
348	1013
349	1401
350	1205
351	990
352	903
353	836
354	905
355	703
356	673
357	934
358	964
359	1828
360	1276
361	874
362	935
363	857
364	1413
365	1063
366	1314
367	1324
368	1246
369	800
370	1123
371	980
372	724
373	1011
374	624
375	1297
376	682
377	621

## Sheet: Fig. 4g
Nucleus#	DMSO	Cmpd 1	Cmpd 2
1	1404	2065	1639
2	866	1817	2191
3	934	1870	2125
4	900	2036	1878
5	1471	1841	1905
6	1293	1851	1109
7	1176	1737	2064
8	1162	1852	1646
9	1250	1827	1879
10	1545	1782	1829
11	1068	1644	1892
12	1181	1948	1631
13	1738	1673	1560
14	1367	2370	1647
15	1070	1934	1742
16	983	1798	1709
17	1234	1453	1833
18	1039	2273	1310
19	1191	1574	1821
20	681	1603	1931
21	897	1671	1258
22	959	1754	2299
23	827	1728	1713
24	1181	1684	1367
25	701	1891	1627
26	786	1735	1697
27	810	1886	1557
28	885	1712	1257
29	895	1667	1717
30	1027	1983	1797
31	726	2124	1738
32	807	1909	1807
33	652	1748	1789
34	1292	1510	1960
35	1130	1475	2819
36	1239	1772	2013
37	1803	1703	2827
38	1846	1785	2667
39	1601	1621	2003
40	1291	2892	1658
41	1405	2656	1579
42	1235	2402	1420
43	1296	1815	2012
44	966	2038	1920
45	1199	2031	1591
46	1185	2268	1638
47	1228	1996	1875
48	1082	1649	1773
49	990	2166	1458
50	1212	1960	1660
51	736	1652	1399
52	1087	1595	2204
53	918	1540	1411
54	920	2668	1480
55	992	2085	1470
56	1162	2322	1473
57	1074	2107	1394
58	1320	2142	1106
59	1529	1818	1644
60	1313	2174	1668
61	1201	1950	1646
62	1401	2128	1586
63	1609	1719	1759
64	1308	2062	2068
65	1446	2088	1972
66	1128	1890	1324
67	1184	1634	1484
68	1252	1172	1290
69	1071	1329	2194
70	1077	1570	2090
71	1626	1331	1800
72	1022	1801	1609
73	1101	1404	1736
74	1299	1357	1551
75	1987	947	1439
76	1390	1199	1732
77	1500	768	1999
78	1501	1375	1771
79	1243	900	1940
80	1784	1291	1748
81	854	1648	1486
82	1077	1891	1051
83	1079	2187	1997
84	1120	1756	1267
85	1250	1485	1371
86	1366	1321	879
87	1600	1518	1274
88	1107	1275	1047
89	1363	1573	1078
90	1180	1645	1313
91	1837	1746	2149
92	1185	1814	2266
93	1186	2022	1825
94	1454	1861	1644
95	1611	2808	2117
96	1626	2695	2026
97	1736	1877	1782
98	1281	1811	2211
99	1389	1403	1871
100	2093	1510	1737
101	1798	2088	2165
102	1558	1963	2271
103	1484	1448	2194
104	810	1980	2617
105	889	1142	1597
106	1354	1655	1996
107	2334	1380	2553
108	2708	1442	2060
109	1801	1698	1841
110	1583	1377	2182
111	748	1785	1997
112	1597	1497	1889
113	1747	1424	2056
114	2181	1792	1928
115	1641	1776	1819
116	864	2252	2038
117	1372	2245	1985
118	758	2347	2170
119	863	2410	1957
120	982	1495	1576
121	829	1569	1478
122	1643	1565	1416
123	1395	1757	1062
124	1550	1772	1563
125	1792	1067	1666
126	1509	2057	1628
127	1511	1771	1016
128	1472	1365	1219
129	2227	1679	1154
130	1932	2150	1269
131	1385	1624	2000
132	1913	1806	1609
133	2032	1801	2360
134	1617	2091	2679
135	2279	1953	1621
136	1583	1819	2126
137	1490	1144	2464
138	1702	1514	1587
139	2030	1584	2113
140	1531	1920	1263
141	1388	2455	1523
142	1681	1782	1740
143	1477	1906	2233
144	2222	1766	1856
145	1637	1835	1370
146	1739	1458	1755
147	1037	1521	2417
148	909	1712	1808
149	1028	1879	1600
150	957	1621	1717
151	1543	1769	1770
152	1793	1586	2249
153	1289	1566	2235
154	1498	1446	1866
155	1627	2204	2493
156	2195	1610	2349
157	1374	2247	1622
158	1348	1859	1949
159	1326	2364	1831
160	1531	1860	1756
161	1356	2137	1962
162	857	1525	2018
163	789	1580	1564
164	990	1679	2048
165	1044	1522	1730
166	840	1673	1645
167	1265	1561	2017
168	708	1373	1348
169	737	1849	1851
170	1188	1989	1879
171	1284	1549	1711
172	1212	1565	1640
173	1506	1476	1880
174	1067	1351	1406
175	1680	1662	1446
176	1067	1460	2068
177	2032	1773	1830
178	1399	1734	2149
179	1038	1281	1204
180	1420	2286	1334
181	1110	1833	1513
182	2084	1633	1624
183	1415	1943	1471
184	1304	2096	1675
185	1950	2199	1937
186	1085	2285	1919
187	1293	2071	1821
188	1726	2110	1507
189	1603	1652	1419
190	1555	2204	1024
191	1334	2126	1678
192	1953	1790	1614
193	1945	1413	1303
194	1477	1772	1600
195	1488	1541	1507
196	1658	1277	1450
197	1063	1070	1675
198	1351	2179	1728
199	1097	1600	1128
200	856	1530	1400
201	2402	1760	1302
202	1739	2141	1388
203	1685	1466	1369
204	1922	932	1335
205	1818	2149	1325
206	2118	2054	1794
207	2006	1790	1531
208	1653	2328	1593
209	1624	1871	1542
210	2116	2065	1836
211	1569	2116	1706
212	1648	1142	1619
213	1708	1355	1541
214	1399	1493	1442
215	1138	828	1519
216	1036	1050	1396
217	1438	1186	1427
218	1627	907	1631
219	1237	1317	1014
220	1847	1750	1297
221	1389	1505	1413
222	1283	1655	1514
223	1301	1128	1355
224	973	695	1996
225	1267	1839	1492
226	1803	1823	1413
227	1944	2059	2016
228	1497	1770	1653
229	1440	1253	1825
230	1426	1964	1907
231	1936	1708	1619
232	1269	1982	1902
233	1032	1691	2097
234	1640	1479	1180
235	1775	1785	1670
236	1972	1478	1751
237	1246	1674	1623
238	1002	1612	1400
239	938	1864	1772
240	1380	1782	2298
241	1430	2025	2011
242	682	1777	1680
243	1448	1796	1631
244	1382	1441	1878
245	699	1330	2302
246	1741	1955	2179
247	927	2081	1974
248	734	1905	1423
249	738	2128	2050
250	790	1523	1508
251	757	1462	1544
252	716	1561	1611
253	1718	1408	1406
254	1091	1488	1630
255	1781	1464	1187
256	1177	1574	1728
257	898	1360	1440
258	1322	1263	1260
259	1079	873	1505
260	1093	1144	1861
261	1340	1722	2419
262	1424	1738	1779
263	1325		2230
264	861		1529
265	1000		1594
266	953
267	1230
268	1286
269	1243
270	1423
271	1549
272	1063
273	1150
274	1702
275	1722
276	1401
277	1604
278	782
279	985
280	1137
281	1060
282	1689
283	1791
284	1421
285	890
286	1165
287	725
288	886
289	933
290	900
291	1245
292	1325
293	1580
294	1450
295	1889

[truncated: 6 more sheets: Fig. 4h, Table 2, Supplementary Fig. 6, Supplementary Fig. 9e, Supplementary Fig. 14, Supplementary Fig. 15]
